# Supplementary material for: Draft genome sequence and detailed characterization of biofuel production by oleaginous microalga Scenedesmus quadricauda LWG002611
Source: Biotechnol Biofuels. 2018 Nov 9;11:308. doi: 10.1186/s13068-018-1308-4 (PMC6225629; doi:10.1186/s13068-018-1308-4)
Supplement: Supplementary file 4 — Additional file 4. De novo assembly gene ontology. [file 13068_2018_1308_MOESM4_ESM.xlsx]

## Sheet: Functional_Annot
Uniprot Entery No.	Protein names	Gene names	Gene ontology IDs	EC number	Gene ontology (GO)	Gene ontology (biological process)	Gene ontology (molecular function)	Gene ontology (cellular component)	Cross-reference (Pfam)	Pathway
F0S5H2	3-hydroxyacyl-CoA dehydrogenase NAD-binding protein	Pedsa_2594	GO:0003857; GO:0006635		3-hydroxyacyl-CoA dehydrogenase activity [GO:0003857]; fatty acid beta-oxidation [GO:0006635]	fatty acid beta-oxidation [GO:0006635]	3-hydroxyacyl-CoA dehydrogenase activity [GO:0003857]		PF00725;PF02737;PF00378;	PATHWAY: Lipid metabolism; fatty acid beta-oxidation. {ECO:0000256|SAAS:SAAS00295841}.
A0A0C5L3Y3	3-hydroxyacyl-CoA dehydrogenase	TS85_09005	GO:0003857; GO:0006635		3-hydroxyacyl-CoA dehydrogenase activity [GO:0003857]; fatty acid beta-oxidation [GO:0006635]	fatty acid beta-oxidation [GO:0006635]	3-hydroxyacyl-CoA dehydrogenase activity [GO:0003857]		PF00725;PF02737;PF00378;	PATHWAY: Lipid metabolism; fatty acid beta-oxidation. {ECO:0000256|SAAS:SAAS00295841}.
A0A095AY46	Glycerol-3-phosphate 1-O-acyltransferase (EC 2.3.1.15)	FG91_01682	GO:0016024; GO:0004366; GO:0016020	2.3.1.15	membrane [GO:0016020]; glycerol-3-phosphate O-acyltransferase activity [GO:0004366]; CDP-diacylglycerol biosynthetic process [GO:0016024]	CDP-diacylglycerol biosynthetic process [GO:0016024]	glycerol-3-phosphate O-acyltransferase activity [GO:0004366]	membrane [GO:0016020]	PF01553;	PATHWAY: Phospholipid metabolism; CDP-diacylglycerol biosynthesis; CDP-diacylglycerol from sn-glycerol 3-phosphate: step 1/3. {ECO:0000256|SAAS:SAAS00182407}.
A0A095C6V5	3-hydroxyacyl-CoA dehydrogenase	FG95_00012	GO:0003857; GO:0006635		3-hydroxyacyl-CoA dehydrogenase activity [GO:0003857]; fatty acid beta-oxidation [GO:0006635]	fatty acid beta-oxidation [GO:0006635]	3-hydroxyacyl-CoA dehydrogenase activity [GO:0003857]		PF00725;PF02737;PF00378;	PATHWAY: Lipid metabolism; fatty acid beta-oxidation. {ECO:0000256|SAAS:SAAS00295841}.
A0A085F1A0	Phosphate acyltransferase (EC 2.3.1.n2) (Acyl-ACP phosphotransacylase) (Acyl-[acyl-carrier-protein]--phosphate acyltransferase) (Phosphate-acyl-ACP acyltransferase)	plsX FG93_04786	GO:0005737; GO:0006633; GO:0016616; GO:0008654; GO:0016747	2.3.1.n2	cytoplasm [GO:0005737]; oxidoreductase activity, acting on the CH-OH group of donors, NAD or NADP as acceptor [GO:0016616]; transferase activity, transferring acyl groups other than amino-acyl groups [GO:0016747]; fatty acid biosynthetic process [GO:0006633]; phospholipid biosynthetic process [GO:0008654]	fatty acid biosynthetic process [GO:0006633]; phospholipid biosynthetic process [GO:0008654]	oxidoreductase activity, acting on the CH-OH group of donors, NAD or NADP as acceptor [GO:0016616]; transferase activity, transferring acyl groups other than amino-acyl groups [GO:0016747]	cytoplasm [GO:0005737]	PF02504;	PATHWAY: Lipid metabolism; phospholipid metabolism. {ECO:0000256|HAMAP-Rule:MF_00019, ECO:0000256|SAAS:SAAS00054337}.
B6IMR6	Phosphate acyltransferase (EC 2.3.1.n2) (Acyl-ACP phosphotransacylase) (Acyl-[acyl-carrier-protein]--phosphate acyltransferase) (Phosphate-acyl-ACP acyltransferase)	plsX RC1_1328	GO:0005737; GO:0006633; GO:0016616; GO:0008654; GO:0016747	2.3.1.n2	cytoplasm [GO:0005737]; oxidoreductase activity, acting on the CH-OH group of donors, NAD or NADP as acceptor [GO:0016616]; transferase activity, transferring acyl groups other than amino-acyl groups [GO:0016747]; fatty acid biosynthetic process [GO:0006633]; phospholipid biosynthetic process [GO:0008654]	fatty acid biosynthetic process [GO:0006633]; phospholipid biosynthetic process [GO:0008654]	oxidoreductase activity, acting on the CH-OH group of donors, NAD or NADP as acceptor [GO:0016616]; transferase activity, transferring acyl groups other than amino-acyl groups [GO:0016747]	cytoplasm [GO:0005737]	PF02504;	PATHWAY: Lipid metabolism; phospholipid metabolism. {ECO:0000255|HAMAP-Rule:MF_00019}.
A0A085F4H3	UDP-3-O-[3-hydroxymyristoyl] N-acetylglucosamine deacetylase (EC 3.5.1.-) (UDP-3-O-acyl-GlcNAc deacetylase)	lpxC FF80_02631	GO:0008759; GO:0009245	3.5.1.-	UDP-3-O-[3-hydroxymyristoyl] N-acetylglucosamine deacetylase activity [GO:0008759]; lipid A biosynthetic process [GO:0009245]	lipid A biosynthetic process [GO:0009245]	UDP-3-O-[3-hydroxymyristoyl] N-acetylglucosamine deacetylase activity [GO:0008759]		PF03331;	PATHWAY: Glycolipid biosynthesis; lipid IV(A) biosynthesis; lipid IV(A) from (3R)-3-hydroxytetradecanoyl-[acyl-carrier-protein] and UDP-N-acetyl-alpha-D-glucosamine: step 2/6. {ECO:0000256|HAMAP-Rule:MF_00388, ECO:0000256|SAAS:SAAS00041382}.; PATHWAY: Glycolipid biosynthesis; lipid IV(A) biosynthesis; lipid IV(A) from (3R)-3-hydroxytetradecanoyl-[acyl-carrier-protein] and UDP-N-acetyl-alpha-D-glu…
A0A085F1A1	3-oxoacyl-[acyl-carrier-protein] synthase 3 (EC 2.3.1.180) (3-oxoacyl-[acyl-carrier-protein] synthase III) (Beta-ketoacyl-ACP synthase III)	fabH FG93_04787	GO:0004315; GO:0033818; GO:0005737; GO:0006633	2.3.1.180	cytoplasm [GO:0005737]; 3-oxoacyl-[acyl-carrier-protein] synthase activity [GO:0004315]; beta-ketoacyl-acyl-carrier-protein synthase III activity [GO:0033818]; fatty acid biosynthetic process [GO:0006633]	fatty acid biosynthetic process [GO:0006633]	3-oxoacyl-[acyl-carrier-protein] synthase activity [GO:0004315]; beta-ketoacyl-acyl-carrier-protein synthase III activity [GO:0033818]	cytoplasm [GO:0005737]	PF08545;PF08541;	PATHWAY: Lipid metabolism; fatty acid biosynthesis. {ECO:0000256|HAMAP-Rule:MF_01815, ECO:0000256|SAAS:SAAS00048641}.; PATHWAY: Lipid metabolism; fatty acid biosynthesis.
A0A0A0D6Z3	Glycerol-3-phosphate acyltransferase (Acyl-PO4 G3P acyltransferase) (Acyl-phosphate--glycerol-3-phosphate acyltransferase) (G3P acyltransferase) (Lysophosphatidic acid synthase)	plsY P409_10245	GO:0043772; GO:0016021; GO:0008654; GO:0005886		integral component of membrane [GO:0016021]; plasma membrane [GO:0005886]; acyl-phosphate glycerol-3-phosphate acyltransferase activity [GO:0043772]; phospholipid biosynthetic process [GO:0008654]	phospholipid biosynthetic process [GO:0008654]	acyl-phosphate glycerol-3-phosphate acyltransferase activity [GO:0043772]	integral component of membrane [GO:0016021]; plasma membrane [GO:0005886]	PF02660;	PATHWAY: Lipid metabolism; phospholipid metabolism. {ECO:0000256|HAMAP-Rule:MF_01043, ECO:0000256|SAAS:SAAS00093800}.
A0A017SW04	Acetyl-coenzyme A carboxylase carboxyl transferase subunit beta (ACCase subunit beta) (Acetyl-CoA carboxylase carboxyltransferase subunit beta) (EC 6.4.1.2)	accD CAP_9014	GO:0005524; GO:0003989; GO:0009317; GO:0006633; GO:2001295; GO:0016740; GO:0008270	6.4.1.2	acetyl-CoA carboxylase complex [GO:0009317]; acetyl-CoA carboxylase activity [GO:0003989]; ATP binding [GO:0005524]; transferase activity [GO:0016740]; zinc ion binding [GO:0008270]; fatty acid biosynthetic process [GO:0006633]; malonyl-CoA biosynthetic process [GO:2001295]	fatty acid biosynthetic process [GO:0006633]; malonyl-CoA biosynthetic process [GO:2001295]	acetyl-CoA carboxylase activity [GO:0003989]; ATP binding [GO:0005524]; transferase activity [GO:0016740]; zinc ion binding [GO:0008270]	acetyl-CoA carboxylase complex [GO:0009317]	PF01039;	PATHWAY: Lipid metabolism; malonyl-CoA biosynthesis; malonyl-CoA from acetyl-CoA: step 1/1. {ECO:0000256|HAMAP-Rule:MF_01395}.
H5UD19	Glycerol-3-phosphate 1-O-acyltransferase (EC 2.3.1.15)	plsB GOTRE_044_01310	GO:0016024; GO:0004366; GO:0016020	2.3.1.15	membrane [GO:0016020]; glycerol-3-phosphate O-acyltransferase activity [GO:0004366]; CDP-diacylglycerol biosynthetic process [GO:0016024]	CDP-diacylglycerol biosynthetic process [GO:0016024]	glycerol-3-phosphate O-acyltransferase activity [GO:0004366]	membrane [GO:0016020]	PF01553;	PATHWAY: Phospholipid metabolism; CDP-diacylglycerol biosynthesis; CDP-diacylglycerol from sn-glycerol 3-phosphate: step 1/3. {ECO:0000256|SAAS:SAAS00182407}.
I2ER41	3-oxoacyl-[acyl-carrier-protein] synthase 3 (EC 2.3.1.180) (3-oxoacyl-[acyl-carrier-protein] synthase III) (Beta-ketoacyl-ACP synthase III)	fabH Emtol_0993	GO:0004315; GO:0033818; GO:0005737; GO:0006633	2.3.1.180	cytoplasm [GO:0005737]; 3-oxoacyl-[acyl-carrier-protein] synthase activity [GO:0004315]; beta-ketoacyl-acyl-carrier-protein synthase III activity [GO:0033818]; fatty acid biosynthetic process [GO:0006633]	fatty acid biosynthetic process [GO:0006633]	3-oxoacyl-[acyl-carrier-protein] synthase activity [GO:0004315]; beta-ketoacyl-acyl-carrier-protein synthase III activity [GO:0033818]	cytoplasm [GO:0005737]	PF08545;PF08541;	PATHWAY: Lipid metabolism; fatty acid biosynthesis. {ECO:0000256|HAMAP-Rule:MF_01815, ECO:0000256|SAAS:SAAS00048641}.
A0A085FHG9	Acetyl-coenzyme A carboxylase carboxyl transferase subunit beta (ACCase subunit beta) (Acetyl-CoA carboxylase carboxyltransferase subunit beta) (EC 6.4.1.2)	accD FG93_02671	GO:0005524; GO:0003989; GO:0009317; GO:0006633; GO:2001295; GO:0016740	6.4.1.2	acetyl-CoA carboxylase complex [GO:0009317]; acetyl-CoA carboxylase activity [GO:0003989]; ATP binding [GO:0005524]; transferase activity [GO:0016740]; fatty acid biosynthetic process [GO:0006633]; malonyl-CoA biosynthetic process [GO:2001295]	fatty acid biosynthetic process [GO:0006633]; malonyl-CoA biosynthetic process [GO:2001295]	acetyl-CoA carboxylase activity [GO:0003989]; ATP binding [GO:0005524]; transferase activity [GO:0016740]	acetyl-CoA carboxylase complex [GO:0009317]	PF01039;	PATHWAY: Lipid metabolism; malonyl-CoA biosynthesis; malonyl-CoA from acetyl-CoA: step 1/1. {ECO:0000256|HAMAP-Rule:MF_01395}.
F8EBR1	3-hydroxybutyryl-CoA epimerase (EC 5.1.2.3)	Runsl_5517	GO:0003857; GO:0008692; GO:0006635	5.1.2.3	3-hydroxyacyl-CoA dehydrogenase activity [GO:0003857]; 3-hydroxybutyryl-CoA epimerase activity [GO:0008692]; fatty acid beta-oxidation [GO:0006635]	fatty acid beta-oxidation [GO:0006635]	3-hydroxyacyl-CoA dehydrogenase activity [GO:0003857]; 3-hydroxybutyryl-CoA epimerase activity [GO:0008692]		PF00725;PF02737;PF00378;	PATHWAY: Lipid metabolism; fatty acid beta-oxidation. {ECO:0000256|SAAS:SAAS00295841}.
F8EGI3	3-oxoacyl-[acyl-carrier-protein] synthase 3 (EC 2.3.1.180) (3-oxoacyl-[acyl-carrier-protein] synthase III) (Beta-ketoacyl-ACP synthase III)	fabH Runsl_2687	GO:0004315; GO:0033818; GO:0005737; GO:0006633	2.3.1.180	cytoplasm [GO:0005737]; 3-oxoacyl-[acyl-carrier-protein] synthase activity [GO:0004315]; beta-ketoacyl-acyl-carrier-protein synthase III activity [GO:0033818]; fatty acid biosynthetic process [GO:0006633]	fatty acid biosynthetic process [GO:0006633]	3-oxoacyl-[acyl-carrier-protein] synthase activity [GO:0004315]; beta-ketoacyl-acyl-carrier-protein synthase III activity [GO:0033818]	cytoplasm [GO:0005737]	PF08545;PF08541;	PATHWAY: Lipid metabolism; fatty acid biosynthesis. {ECO:0000256|HAMAP-Rule:MF_01815, ECO:0000256|SAAS:SAAS00048641}.; PATHWAY: Lipid metabolism; fatty acid biosynthesis.
A0A076HSK6	3-hydroxyacyl-[acyl-carrier-protein] dehydratase FabZ (EC 3.5.1.-) (EC 4.2.1.59) (UDP-3-O-[3-hydroxymyristoyl] N-acetylglucosamine deacetylase)	N008_00710	GO:0047451; GO:0008759; GO:0005737; GO:0006633; GO:0009245	3.5.1.-; 4.2.1.59	cytoplasm [GO:0005737]; 3-hydroxyoctanoyl-[acyl-carrier-protein] dehydratase activity [GO:0047451]; UDP-3-O-[3-hydroxymyristoyl] N-acetylglucosamine deacetylase activity [GO:0008759]; fatty acid biosynthetic process [GO:0006633]; lipid A biosynthetic process [GO:0009245]	fatty acid biosynthetic process [GO:0006633]; lipid A biosynthetic process [GO:0009245]	3-hydroxyoctanoyl-[acyl-carrier-protein] dehydratase activity [GO:0047451]; UDP-3-O-[3-hydroxymyristoyl] N-acetylglucosamine deacetylase activity [GO:0008759]	cytoplasm [GO:0005737]	PF07977;PF03331;	PATHWAY: Glycolipid biosynthesis; lipid IV(A) biosynthesis; lipid IV(A) from (3R)-3-hydroxytetradecanoyl-[acyl-carrier-protein] and UDP-N-acetyl-alpha-D-glucosamine: step 2/6. {ECO:0000256|SAAS:SAAS00041382}.
A0A085FBB3	Acetyl-coenzyme A carboxylase carboxyl transferase subunit beta (ACCase subunit beta) (Acetyl-CoA carboxylase carboxyltransferase subunit beta) (EC 6.4.1.2)	accD FF80_01711	GO:0005524; GO:0003989; GO:0009317; GO:0006633; GO:2001295; GO:0016740	6.4.1.2	acetyl-CoA carboxylase complex [GO:0009317]; acetyl-CoA carboxylase activity [GO:0003989]; ATP binding [GO:0005524]; transferase activity [GO:0016740]; fatty acid biosynthetic process [GO:0006633]; malonyl-CoA biosynthetic process [GO:2001295]	fatty acid biosynthetic process [GO:0006633]; malonyl-CoA biosynthetic process [GO:2001295]	acetyl-CoA carboxylase activity [GO:0003989]; ATP binding [GO:0005524]; transferase activity [GO:0016740]	acetyl-CoA carboxylase complex [GO:0009317]	PF01039;	PATHWAY: Lipid metabolism; malonyl-CoA biosynthesis; malonyl-CoA from acetyl-CoA: step 1/1. {ECO:0000256|HAMAP-Rule:MF_01395}.
H0E499	Enoyl-CoA hydratase (EC 4.2.1.17)	PAI11_16260	GO:0003857; GO:0004300; GO:0006635	4.2.1.17	3-hydroxyacyl-CoA dehydrogenase activity [GO:0003857]; enoyl-CoA hydratase activity [GO:0004300]; fatty acid beta-oxidation [GO:0006635]	fatty acid beta-oxidation [GO:0006635]	3-hydroxyacyl-CoA dehydrogenase activity [GO:0003857]; enoyl-CoA hydratase activity [GO:0004300]		PF00725;PF02737;PF00378;	PATHWAY: Lipid metabolism; fatty acid beta-oxidation. {ECO:0000256|SAAS:SAAS00295841}.
E0MPB2	Enoyl-[acyl-carrier-protein] reductase [NADH] (EC 1.3.1.9)	R2A130_1357	GO:0004318; GO:0006633	1.3.1.9	enoyl-[acyl-carrier-protein] reductase (NADH) activity [GO:0004318]; fatty acid biosynthetic process [GO:0006633]	fatty acid biosynthetic process [GO:0006633]	enoyl-[acyl-carrier-protein] reductase (NADH) activity [GO:0004318]			PATHWAY: Lipid metabolism; fatty acid biosynthesis. {ECO:0000256|PIRNR:PIRNR000094}.
A0A0D7QS20	3-hydroxyacyl-CoA dehydrogenase	TZ00_00405	GO:0003857; GO:0006635		3-hydroxyacyl-CoA dehydrogenase activity [GO:0003857]; fatty acid beta-oxidation [GO:0006635]	fatty acid beta-oxidation [GO:0006635]	3-hydroxyacyl-CoA dehydrogenase activity [GO:0003857]		PF00725;PF02737;PF00378;	PATHWAY: Lipid metabolism; fatty acid beta-oxidation. {ECO:0000256|SAAS:SAAS00295841}.
D6TFT7	3-hydroxyacyl-CoA dehydrogenase NAD-binding	Krac_12195	GO:0003857; GO:0006635		3-hydroxyacyl-CoA dehydrogenase activity [GO:0003857]; fatty acid beta-oxidation [GO:0006635]	fatty acid beta-oxidation [GO:0006635]	3-hydroxyacyl-CoA dehydrogenase activity [GO:0003857]		PF00725;PF02737;PF00378;	PATHWAY: Lipid metabolism; fatty acid beta-oxidation. {ECO:0000256|SAAS:SAAS00295841}.
D5X5Q3	Bifunctional protein GlmU	glmU Tint_0556	GO:0006048; GO:0003977; GO:0000902; GO:0071555; GO:0005737; GO:0019134; GO:0009245; GO:0009103; GO:0000287; GO:0009252; GO:0008360		cytoplasm [GO:0005737]; glucosamine-1-phosphate N-acetyltransferase activity [GO:0019134]; magnesium ion binding [GO:0000287]; UDP-N-acetylglucosamine diphosphorylase activity [GO:0003977]; cell morphogenesis [GO:0000902]; cell wall organization [GO:0071555]; lipid A biosynthetic process [GO:0009245]; lipopolysaccharide biosynthetic process [GO:0009103]; peptidoglycan biosynthetic process [GO:000…	cell morphogenesis [GO:0000902]; cell wall organization [GO:0071555]; lipid A biosynthetic process [GO:0009245]; lipopolysaccharide biosynthetic process [GO:0009103]; peptidoglycan biosynthetic process [GO:0009252]; regulation of cell shape [GO:0008360]; UDP-N-acetylglucosamine biosynthetic process [GO:0006048]	glucosamine-1-phosphate N-acetyltransferase activity [GO:0019134]; magnesium ion binding [GO:0000287]; UDP-N-acetylglucosamine diphosphorylase activity [GO:0003977]	cytoplasm [GO:0005737]	PF00132;PF12804;	PATHWAY: Bacterial outer membrane biogenesis; LPS lipid A biosynthesis. {ECO:0000256|HAMAP-Rule:MF_01631, ECO:0000256|SAAS:SAAS00083707}.; PATHWAY: Nucleotide-sugar biosynthesis; UDP-N-acetyl-alpha-D-glucosamine biosynthesis; N-acetyl-alpha-D-glucosamine 1-phosphate from alpha-D-glucosamine 6-phosphate (route II): step 2/2. {ECO:0000256|HAMAP-Rule:MF_01631, ECO:0000256|SAAS:SAAS00083565}.; PATHWA…
V5SH64	Glycerol-3-phosphate acyltransferase (Acyl-PO4 G3P acyltransferase) (Acyl-phosphate--glycerol-3-phosphate acyltransferase) (G3P acyltransferase) (Lysophosphatidic acid synthase)	plsY W911_14925	GO:0043772; GO:0016021; GO:0008654; GO:0005886		integral component of membrane [GO:0016021]; plasma membrane [GO:0005886]; acyl-phosphate glycerol-3-phosphate acyltransferase activity [GO:0043772]; phospholipid biosynthetic process [GO:0008654]	phospholipid biosynthetic process [GO:0008654]	acyl-phosphate glycerol-3-phosphate acyltransferase activity [GO:0043772]	integral component of membrane [GO:0016021]; plasma membrane [GO:0005886]	PF02660;	PATHWAY: Lipid metabolism; phospholipid metabolism. {ECO:0000256|HAMAP-Rule:MF_01043, ECO:0000256|SAAS:SAAS00093800}.
A6T172	Tetraacyldisaccharide 4'-kinase (EC 2.7.1.130) (Lipid A 4'-kinase)	lpxK mma_2579	GO:0005524; GO:0009245; GO:0009029	2.7.1.130	ATP binding [GO:0005524]; tetraacyldisaccharide 4'-kinase activity [GO:0009029]; lipid A biosynthetic process [GO:0009245]	lipid A biosynthetic process [GO:0009245]	ATP binding [GO:0005524]; tetraacyldisaccharide 4'-kinase activity [GO:0009029]		PF02606;	PATHWAY: Glycolipid biosynthesis; lipid IV(A) biosynthesis; lipid IV(A) from (3R)-3-hydroxytetradecanoyl-[acyl-carrier-protein] and UDP-N-acetyl-alpha-D-glucosamine: step 6/6. {ECO:0000255|HAMAP-Rule:MF_00409}.
R7Y4V4	Bifunctional protein GlmU	glmU GTC6_19523	GO:0006048; GO:0003977; GO:0000902; GO:0071555; GO:0005737; GO:0019134; GO:0009245; GO:0009103; GO:0000287; GO:0009252; GO:0008360		cytoplasm [GO:0005737]; glucosamine-1-phosphate N-acetyltransferase activity [GO:0019134]; magnesium ion binding [GO:0000287]; UDP-N-acetylglucosamine diphosphorylase activity [GO:0003977]; cell morphogenesis [GO:0000902]; cell wall organization [GO:0071555]; lipid A biosynthetic process [GO:0009245]; lipopolysaccharide biosynthetic process [GO:0009103]; peptidoglycan biosynthetic process [GO:000…	cell morphogenesis [GO:0000902]; cell wall organization [GO:0071555]; lipid A biosynthetic process [GO:0009245]; lipopolysaccharide biosynthetic process [GO:0009103]; peptidoglycan biosynthetic process [GO:0009252]; regulation of cell shape [GO:0008360]; UDP-N-acetylglucosamine biosynthetic process [GO:0006048]	glucosamine-1-phosphate N-acetyltransferase activity [GO:0019134]; magnesium ion binding [GO:0000287]; UDP-N-acetylglucosamine diphosphorylase activity [GO:0003977]	cytoplasm [GO:0005737]	PF00132;PF12804;	PATHWAY: Bacterial outer membrane biogenesis; LPS lipid A biosynthesis. {ECO:0000256|HAMAP-Rule:MF_01631, ECO:0000256|SAAS:SAAS00083707}.; PATHWAY: Nucleotide-sugar biosynthesis; UDP-N-acetyl-alpha-D-glucosamine biosynthesis; N-acetyl-alpha-D-glucosamine 1-phosphate from alpha-D-glucosamine 6-phosphate (route II): step 2/2. {ECO:0000256|HAMAP-Rule:MF_01631, ECO:0000256|SAAS:SAAS00083565}.; PATHWA…
S4XXK5	3-oxoacyl-[acyl-carrier-protein] synthase 3 (EC 2.3.1.180) (3-oxoacyl-[acyl-carrier-protein] synthase III) (Beta-ketoacyl-ACP synthase III)	fabH SCE1572_22935	GO:0004315; GO:0033818; GO:0005737; GO:0006633	2.3.1.180	cytoplasm [GO:0005737]; 3-oxoacyl-[acyl-carrier-protein] synthase activity [GO:0004315]; beta-ketoacyl-acyl-carrier-protein synthase III activity [GO:0033818]; fatty acid biosynthetic process [GO:0006633]	fatty acid biosynthetic process [GO:0006633]	3-oxoacyl-[acyl-carrier-protein] synthase activity [GO:0004315]; beta-ketoacyl-acyl-carrier-protein synthase III activity [GO:0033818]	cytoplasm [GO:0005737]	PF08545;PF08541;	PATHWAY: Lipid metabolism; fatty acid biosynthesis. {ECO:0000256|HAMAP-Rule:MF_01815, ECO:0000256|SAAS:SAAS00048641}.
A0A0A8BX11	Phosphatidate cytidylyltransferase (EC 2.7.7.41)	RO07_19835	GO:0016024; GO:0016021; GO:0004605	2.7.7.41	integral component of membrane [GO:0016021]; phosphatidate cytidylyltransferase activity [GO:0004605]; CDP-diacylglycerol biosynthetic process [GO:0016024]	CDP-diacylglycerol biosynthetic process [GO:0016024]	phosphatidate cytidylyltransferase activity [GO:0004605]	integral component of membrane [GO:0016021]		PATHWAY: Phospholipid metabolism; CDP-diacylglycerol biosynthesis; CDP-diacylglycerol from sn-glycerol 3-phosphate: step 3/3. {ECO:0000256|RuleBase:RU003938}.
G3A6A6	Phosphate acyltransferase (EC 2.3.1.n2) (Acyl-ACP phosphotransacylase) (Acyl-[acyl-carrier-protein]--phosphate acyltransferase) (Phosphate-acyl-ACP acyltransferase)	plsX RALSY_40187	GO:0005737; GO:0006633; GO:0016616; GO:0008654; GO:0016747	2.3.1.n2	cytoplasm [GO:0005737]; oxidoreductase activity, acting on the CH-OH group of donors, NAD or NADP as acceptor [GO:0016616]; transferase activity, transferring acyl groups other than amino-acyl groups [GO:0016747]; fatty acid biosynthetic process [GO:0006633]; phospholipid biosynthetic process [GO:0008654]	fatty acid biosynthetic process [GO:0006633]; phospholipid biosynthetic process [GO:0008654]	oxidoreductase activity, acting on the CH-OH group of donors, NAD or NADP as acceptor [GO:0016616]; transferase activity, transferring acyl groups other than amino-acyl groups [GO:0016747]	cytoplasm [GO:0005737]	PF02504;	PATHWAY: Lipid metabolism; phospholipid metabolism. {ECO:0000256|HAMAP-Rule:MF_00019, ECO:0000256|SAAS:SAAS00054337}.
D8TY55	3-ketoacyl-CoA synthase (EC 2.3.1.-)	VOLCADRAFT_91861	GO:0006633; GO:0016020; GO:0016747	2.3.1.-	membrane [GO:0016020]; transferase activity, transferring acyl groups other than amino-acyl groups [GO:0016747]; fatty acid biosynthetic process [GO:0006633]	fatty acid biosynthetic process [GO:0006633]	transferase activity, transferring acyl groups other than amino-acyl groups [GO:0016747]	membrane [GO:0016020]	PF02797;PF08392;	PATHWAY: Lipid metabolism; fatty acid biosynthesis. {ECO:0000256|PIRNR:PIRNR036417}.
A0A0B4DTM2	Glycerol-3-phosphate dehydrogenase [NAD(P)+] (EC 1.1.1.94) (NAD(P)H-dependent glycerol-3-phosphate dehydrogenase)	gpsA RM52_08335	GO:0051287; GO:0005975; GO:0046167; GO:0046168; GO:0047952; GO:0004367; GO:0036439; GO:0009331; GO:0006650; GO:0008654	1.1.1.94	glycerol-3-phosphate dehydrogenase complex [GO:0009331]; glycerol-3-phosphate dehydrogenase [NAD(P)+] activity [GO:0047952]; glycerol-3-phosphate dehydrogenase [NAD+] activity [GO:0004367]; glycerol-3-phosphate dehydrogenase [NADP+] activity [GO:0036439]; NAD binding [GO:0051287]; carbohydrate metabolic process [GO:0005975]; glycerol-3-phosphate biosynthetic process [GO:0046167]; glycerol-3-phosp…	carbohydrate metabolic process [GO:0005975]; glycerol-3-phosphate biosynthetic process [GO:0046167]; glycerol-3-phosphate catabolic process [GO:0046168]; glycerophospholipid metabolic process [GO:0006650]; phospholipid biosynthetic process [GO:0008654]	glycerol-3-phosphate dehydrogenase [NAD(P)+] activity [GO:0047952]; glycerol-3-phosphate dehydrogenase [NAD+] activity [GO:0004367]; glycerol-3-phosphate dehydrogenase [NADP+] activity [GO:0036439]; NAD binding [GO:0051287]	glycerol-3-phosphate dehydrogenase complex [GO:0009331]	PF07479;PF01210;	PATHWAY: Membrane lipid metabolism; glycerophospholipid metabolism. {ECO:0000256|HAMAP-Rule:MF_00394, ECO:0000256|RuleBase:RU004280, ECO:0000256|SAAS:SAAS00080155}.
A0A084UC55	3-oxoacyl-[acyl-carrier-protein] synthase 2 (EC 2.3.1.179)	EL18_01578	GO:0033817; GO:0006633	2.3.1.179	beta-ketoacyl-acyl-carrier-protein synthase II activity [GO:0033817]; fatty acid biosynthetic process [GO:0006633]	fatty acid biosynthetic process [GO:0006633]	beta-ketoacyl-acyl-carrier-protein synthase II activity [GO:0033817]		PF00109;PF02801;	PATHWAY: Lipid metabolism; fatty acid biosynthesis. {ECO:0000256|PIRNR:PIRNR000447}.
B1ZJA0	3-hydroxydecanoyl-[acyl-carrier-protein] dehydratase (EC 4.2.1.59) (3-hydroxyacyl-[acyl-carrier-protein] dehydratase FabA) (Beta-hydroxydecanoyl thioester dehydrase) (Trans-2-decenoyl-[acyl-carrier-protein] isomerase)	fabA Mpop_0494	GO:0008693; GO:0047451; GO:0005737; GO:0006633; GO:0034017	4.2.1.59	cytoplasm [GO:0005737]; 3-hydroxydecanoyl-[acyl-carrier-protein] dehydratase activity [GO:0008693]; 3-hydroxyoctanoyl-[acyl-carrier-protein] dehydratase activity [GO:0047451]; trans-2-decenoyl-acyl-carrier-protein isomerase activity [GO:0034017]; fatty acid biosynthetic process [GO:0006633]	fatty acid biosynthetic process [GO:0006633]	3-hydroxydecanoyl-[acyl-carrier-protein] dehydratase activity [GO:0008693]; 3-hydroxyoctanoyl-[acyl-carrier-protein] dehydratase activity [GO:0047451]; trans-2-decenoyl-acyl-carrier-protein isomerase activity [GO:0034017]	cytoplasm [GO:0005737]	PF07977;	PATHWAY: Lipid metabolism; fatty acid biosynthesis. {ECO:0000256|HAMAP-Rule:MF_00405, ECO:0000256|SAAS:SAAS00064144}.
A0A0A1DM12	Diacylglycerol O-acyltransferase (EC 2.3.1.20)	KR76_06010	GO:0004144; GO:0006071; GO:0019432	2.3.1.20	diacylglycerol O-acyltransferase activity [GO:0004144]; glycerol metabolic process [GO:0006071]; triglyceride biosynthetic process [GO:0019432]	glycerol metabolic process [GO:0006071]; triglyceride biosynthetic process [GO:0019432]	diacylglycerol O-acyltransferase activity [GO:0004144]		PF06974;PF03007;	PATHWAY: Glycerolipid metabolism; triacylglycerol biosynthesis. {ECO:0000256|RuleBase:RU361241}.
G4R8U9	UDP-3-O-acylglucosamine N-acyltransferase (EC 2.3.1.-)	lpxD KKY_1344	GO:0016410; GO:0009245	2.3.1.-	N-acyltransferase activity [GO:0016410]; lipid A biosynthetic process [GO:0009245]	lipid A biosynthetic process [GO:0009245]	N-acyltransferase activity [GO:0016410]		PF00132;PF04613;	PATHWAY: Bacterial outer membrane biogenesis; LPS lipid A biosynthesis. {ECO:0000256|HAMAP-Rule:MF_00523}.
G3A6B0	3-oxoacyl-[acyl-carrier-protein] synthase 2 (EC 2.3.1.179)	fabF RALSY_40192	GO:0033817; GO:0006633	2.3.1.179	beta-ketoacyl-acyl-carrier-protein synthase II activity [GO:0033817]; fatty acid biosynthetic process [GO:0006633]	fatty acid biosynthetic process [GO:0006633]	beta-ketoacyl-acyl-carrier-protein synthase II activity [GO:0033817]		PF00109;PF02801;	PATHWAY: Lipid metabolism; fatty acid biosynthesis. {ECO:0000256|PIRNR:PIRNR000447}.
A0A0A1DLD4	Enoyl-[acyl-carrier-protein] reductase [NADH] (EC 1.3.1.9)	KR76_12900	GO:0004318; GO:0006633	1.3.1.9	enoyl-[acyl-carrier-protein] reductase (NADH) activity [GO:0004318]; fatty acid biosynthetic process [GO:0006633]	fatty acid biosynthetic process [GO:0006633]	enoyl-[acyl-carrier-protein] reductase (NADH) activity [GO:0004318]			PATHWAY: Lipid metabolism; fatty acid biosynthesis. {ECO:0000256|PIRNR:PIRNR000094}.
H5UHC5	Diacylglycerol O-acyltransferase (EC 2.3.1.20)	GOTRE_109_00010	GO:0004144; GO:0006071; GO:0019432	2.3.1.20	diacylglycerol O-acyltransferase activity [GO:0004144]; glycerol metabolic process [GO:0006071]; triglyceride biosynthetic process [GO:0019432]	glycerol metabolic process [GO:0006071]; triglyceride biosynthetic process [GO:0019432]	diacylglycerol O-acyltransferase activity [GO:0004144]		PF06974;PF03007;	PATHWAY: Glycerolipid metabolism; triacylglycerol biosynthesis. {ECO:0000256|RuleBase:RU361241}.
L7U8A3	Glycerol-3-phosphate dehydrogenase [NAD(P)+] (EC 1.1.1.94) (NAD(P)H-dependent glycerol-3-phosphate dehydrogenase)	gpsA MYSTI_01361	GO:0051287; GO:0005975; GO:0046167; GO:0046168; GO:0047952; GO:0004367; GO:0036439; GO:0009331; GO:0006650; GO:0008654	1.1.1.94	glycerol-3-phosphate dehydrogenase complex [GO:0009331]; glycerol-3-phosphate dehydrogenase [NAD(P)+] activity [GO:0047952]; glycerol-3-phosphate dehydrogenase [NAD+] activity [GO:0004367]; glycerol-3-phosphate dehydrogenase [NADP+] activity [GO:0036439]; NAD binding [GO:0051287]; carbohydrate metabolic process [GO:0005975]; glycerol-3-phosphate biosynthetic process [GO:0046167]; glycerol-3-phosp…	carbohydrate metabolic process [GO:0005975]; glycerol-3-phosphate biosynthetic process [GO:0046167]; glycerol-3-phosphate catabolic process [GO:0046168]; glycerophospholipid metabolic process [GO:0006650]; phospholipid biosynthetic process [GO:0008654]	glycerol-3-phosphate dehydrogenase [NAD(P)+] activity [GO:0047952]; glycerol-3-phosphate dehydrogenase [NAD+] activity [GO:0004367]; glycerol-3-phosphate dehydrogenase [NADP+] activity [GO:0036439]; NAD binding [GO:0051287]	glycerol-3-phosphate dehydrogenase complex [GO:0009331]	PF07479;PF01210;	PATHWAY: Membrane lipid metabolism; glycerophospholipid metabolism. {ECO:0000256|HAMAP-Rule:MF_00394, ECO:0000256|RuleBase:RU004280, ECO:0000256|SAAS:SAAS00080155}.
A9FGY6	Glycerol-3-phosphate 1-O-acyltransferase (EC 2.3.1.15)	plsB sce7996	GO:0016024; GO:0004366; GO:0016020	2.3.1.15	membrane [GO:0016020]; glycerol-3-phosphate O-acyltransferase activity [GO:0004366]; CDP-diacylglycerol biosynthetic process [GO:0016024]	CDP-diacylglycerol biosynthetic process [GO:0016024]	glycerol-3-phosphate O-acyltransferase activity [GO:0004366]	membrane [GO:0016020]	PF01553;	PATHWAY: Phospholipid metabolism; CDP-diacylglycerol biosynthesis; CDP-diacylglycerol from sn-glycerol 3-phosphate: step 1/3. {ECO:0000256|SAAS:SAAS00182407}.
H5UJ47	3-oxoacyl-[acyl-carrier-protein] synthase 3 (EC 2.3.1.180) (3-oxoacyl-[acyl-carrier-protein] synthase III) (Beta-ketoacyl-ACP synthase III)	fabH GOTRE_130_00120	GO:0004315; GO:0033818; GO:0005737; GO:0006633	2.3.1.180	cytoplasm [GO:0005737]; 3-oxoacyl-[acyl-carrier-protein] synthase activity [GO:0004315]; beta-ketoacyl-acyl-carrier-protein synthase III activity [GO:0033818]; fatty acid biosynthetic process [GO:0006633]	fatty acid biosynthetic process [GO:0006633]	3-oxoacyl-[acyl-carrier-protein] synthase activity [GO:0004315]; beta-ketoacyl-acyl-carrier-protein synthase III activity [GO:0033818]	cytoplasm [GO:0005737]	PF08545;PF08541;	PATHWAY: Lipid metabolism; fatty acid biosynthesis. {ECO:0000256|HAMAP-Rule:MF_01815, ECO:0000256|SAAS:SAAS00048641}.; PATHWAY: Lipid metabolism; fatty acid biosynthesis.
A0A085FBW9	Phosphatidate cytidylyltransferase (EC 2.7.7.41)	FG93_03586	GO:0016024; GO:0016021; GO:0004605	2.7.7.41	integral component of membrane [GO:0016021]; phosphatidate cytidylyltransferase activity [GO:0004605]; CDP-diacylglycerol biosynthetic process [GO:0016024]	CDP-diacylglycerol biosynthetic process [GO:0016024]	phosphatidate cytidylyltransferase activity [GO:0004605]	integral component of membrane [GO:0016021]		PATHWAY: Phospholipid metabolism; CDP-diacylglycerol biosynthesis; CDP-diacylglycerol from sn-glycerol 3-phosphate: step 3/3. {ECO:0000256|RuleBase:RU003938}.
S3A3J8	3-oxoacyl-[acyl-carrier-protein] synthase 3 (EC 2.3.1.180) (3-oxoacyl-[acyl-carrier-protein] synthase III) (Beta-ketoacyl-ACP synthase III)	fabH HMPREF1529_02656	GO:0004315; GO:0033818; GO:0005737; GO:0006633	2.3.1.180	cytoplasm [GO:0005737]; 3-oxoacyl-[acyl-carrier-protein] synthase activity [GO:0004315]; beta-ketoacyl-acyl-carrier-protein synthase III activity [GO:0033818]; fatty acid biosynthetic process [GO:0006633]	fatty acid biosynthetic process [GO:0006633]	3-oxoacyl-[acyl-carrier-protein] synthase activity [GO:0004315]; beta-ketoacyl-acyl-carrier-protein synthase III activity [GO:0033818]	cytoplasm [GO:0005737]	PF08545;PF08541;	PATHWAY: Lipid metabolism; fatty acid biosynthesis. {ECO:0000256|HAMAP-Rule:MF_01815, ECO:0000256|SAAS:SAAS00048641}.
Q2IGL4	Bifunctional protein GlmU [Includes: UDP-N-acetylglucosamine pyrophosphorylase (EC 2.7.7.23) (N-acetylglucosamine-1-phosphate uridyltransferase); Glucosamine-1-phosphate N-acetyltransferase (EC 2.3.1.157)]	glmU Adeh_3958	GO:0006048; GO:0003977; GO:0000902; GO:0071555; GO:0005737; GO:0019134; GO:0009245; GO:0009103; GO:0000287; GO:0009252; GO:0008360	2.7.7.23; 2.3.1.157	cytoplasm [GO:0005737]; glucosamine-1-phosphate N-acetyltransferase activity [GO:0019134]; magnesium ion binding [GO:0000287]; UDP-N-acetylglucosamine diphosphorylase activity [GO:0003977]; cell morphogenesis [GO:0000902]; cell wall organization [GO:0071555]; lipid A biosynthetic process [GO:0009245]; lipopolysaccharide biosynthetic process [GO:0009103]; peptidoglycan biosynthetic process [GO:000…	cell morphogenesis [GO:0000902]; cell wall organization [GO:0071555]; lipid A biosynthetic process [GO:0009245]; lipopolysaccharide biosynthetic process [GO:0009103]; peptidoglycan biosynthetic process [GO:0009252]; regulation of cell shape [GO:0008360]; UDP-N-acetylglucosamine biosynthetic process [GO:0006048]	glucosamine-1-phosphate N-acetyltransferase activity [GO:0019134]; magnesium ion binding [GO:0000287]; UDP-N-acetylglucosamine diphosphorylase activity [GO:0003977]	cytoplasm [GO:0005737]	PF00132;PF14602;PF12804;	PATHWAY: Nucleotide-sugar biosynthesis; UDP-N-acetyl-alpha-D-glucosamine biosynthesis; N-acetyl-alpha-D-glucosamine 1-phosphate from alpha-D-glucosamine 6-phosphate (route II): step 2/2. {ECO:0000255|HAMAP-Rule:MF_01631}.; PATHWAY: Nucleotide-sugar biosynthesis; UDP-N-acetyl-alpha-D-glucosamine biosynthesis; UDP-N-acetyl-alpha-D-glucosamine from N-acetyl-alpha-D-glucosamine 1-phosphate: step 1/1.…
H0E778	Phosphatidate cytidylyltransferase (EC 2.7.7.41)	PAI11_26800	GO:0016024; GO:0016021; GO:0004605	2.7.7.41	integral component of membrane [GO:0016021]; phosphatidate cytidylyltransferase activity [GO:0004605]; CDP-diacylglycerol biosynthetic process [GO:0016024]	CDP-diacylglycerol biosynthetic process [GO:0016024]	phosphatidate cytidylyltransferase activity [GO:0004605]	integral component of membrane [GO:0016021]		PATHWAY: Phospholipid metabolism; CDP-diacylglycerol biosynthesis; CDP-diacylglycerol from sn-glycerol 3-phosphate: step 3/3. {ECO:0000256|RuleBase:RU003938}.
B1ZLC6	Phosphatidate cytidylyltransferase (EC 2.7.7.41)	Mpop_2044	GO:0016024; GO:0016021; GO:0004605	2.7.7.41	integral component of membrane [GO:0016021]; phosphatidate cytidylyltransferase activity [GO:0004605]; CDP-diacylglycerol biosynthetic process [GO:0016024]	CDP-diacylglycerol biosynthetic process [GO:0016024]	phosphatidate cytidylyltransferase activity [GO:0004605]	integral component of membrane [GO:0016021]		PATHWAY: Phospholipid metabolism; CDP-diacylglycerol biosynthesis; CDP-diacylglycerol from sn-glycerol 3-phosphate: step 3/3. {ECO:0000256|RuleBase:RU003938}.
Q215D6	Lipid-A-disaccharide synthase (EC 2.4.1.182)	lpxB RPC_2449	GO:0009245; GO:0008915	2.4.1.182	lipid-A-disaccharide synthase activity [GO:0008915]; lipid A biosynthetic process [GO:0009245]	lipid A biosynthetic process [GO:0009245]	lipid-A-disaccharide synthase activity [GO:0008915]		PF02684;	PATHWAY: Glycolipid biosynthesis; lipid IV(A) biosynthesis; lipid IV(A) from (3R)-3-hydroxytetradecanoyl-[acyl-carrier-protein] and UDP-N-acetyl-alpha-D-glucosamine: step 5/6. {ECO:0000255|HAMAP-Rule:MF_00392}.
A0A085FBW1	Lipid-A-disaccharide synthase (EC 2.4.1.182)	lpxB FG93_03578	GO:0009245; GO:0008915	2.4.1.182	lipid-A-disaccharide synthase activity [GO:0008915]; lipid A biosynthetic process [GO:0009245]	lipid A biosynthetic process [GO:0009245]	lipid-A-disaccharide synthase activity [GO:0008915]		PF02684;	PATHWAY: Glycolipid biosynthesis; lipid IV(A) biosynthesis; lipid IV(A) from (3R)-3-hydroxytetradecanoyl-[acyl-carrier-protein] and UDP-N-acetyl-alpha-D-glucosamine: step 5/6. {ECO:0000256|HAMAP-Rule:MF_00392, ECO:0000256|SAAS:SAAS00093209}.; PATHWAY: Glycolipid biosynthesis; lipid IV(A) biosynthesis; lipid IV(A) from (3R)-3-hydroxytetradecanoyl-[acyl-carrier-protein] and UDP-N-acetyl-alpha-D-glu…
A0A0D7NRL4	3-hydroxydecanoyl-[acyl-carrier-protein] dehydratase (EC 4.2.1.59)	UP09_25040	GO:0008693; GO:0047451; GO:0005737; GO:0006633; GO:0016853	4.2.1.59	cytoplasm [GO:0005737]; 3-hydroxydecanoyl-[acyl-carrier-protein] dehydratase activity [GO:0008693]; 3-hydroxyoctanoyl-[acyl-carrier-protein] dehydratase activity [GO:0047451]; isomerase activity [GO:0016853]; fatty acid biosynthetic process [GO:0006633]	fatty acid biosynthetic process [GO:0006633]	3-hydroxydecanoyl-[acyl-carrier-protein] dehydratase activity [GO:0008693]; 3-hydroxyoctanoyl-[acyl-carrier-protein] dehydratase activity [GO:0047451]; isomerase activity [GO:0016853]	cytoplasm [GO:0005737]	PF07977;	PATHWAY: Lipid metabolism; fatty acid biosynthesis. {ECO:0000256|SAAS:SAAS00064144}.
A0A063B0A9	Enoyl-[acyl-carrier-protein] reductase [NADH] (EC 1.3.1.9)	LIG30_4689	GO:0004318; GO:0006633	1.3.1.9	enoyl-[acyl-carrier-protein] reductase (NADH) activity [GO:0004318]; fatty acid biosynthetic process [GO:0006633]	fatty acid biosynthetic process [GO:0006633]	enoyl-[acyl-carrier-protein] reductase (NADH) activity [GO:0004318]			PATHWAY: Lipid metabolism; fatty acid biosynthesis. {ECO:0000256|PIRNR:PIRNR000094}.
A0A085FNT8	Glycerol-3-phosphate dehydrogenase [NAD(P)+] (EC 1.1.1.94) (NAD(P)H-dependent glycerol-3-phosphate dehydrogenase)	gpsA FG93_01877	GO:0051287; GO:0005975; GO:0046167; GO:0046168; GO:0047952; GO:0004367; GO:0036439; GO:0009331; GO:0006650; GO:0008654	1.1.1.94	glycerol-3-phosphate dehydrogenase complex [GO:0009331]; glycerol-3-phosphate dehydrogenase [NAD(P)+] activity [GO:0047952]; glycerol-3-phosphate dehydrogenase [NAD+] activity [GO:0004367]; glycerol-3-phosphate dehydrogenase [NADP+] activity [GO:0036439]; NAD binding [GO:0051287]; carbohydrate metabolic process [GO:0005975]; glycerol-3-phosphate biosynthetic process [GO:0046167]; glycerol-3-phosp…	carbohydrate metabolic process [GO:0005975]; glycerol-3-phosphate biosynthetic process [GO:0046167]; glycerol-3-phosphate catabolic process [GO:0046168]; glycerophospholipid metabolic process [GO:0006650]; phospholipid biosynthetic process [GO:0008654]	glycerol-3-phosphate dehydrogenase [NAD(P)+] activity [GO:0047952]; glycerol-3-phosphate dehydrogenase [NAD+] activity [GO:0004367]; glycerol-3-phosphate dehydrogenase [NADP+] activity [GO:0036439]; NAD binding [GO:0051287]	glycerol-3-phosphate dehydrogenase complex [GO:0009331]	PF07479;PF01210;	PATHWAY: Membrane lipid metabolism; glycerophospholipid metabolism. {ECO:0000256|HAMAP-Rule:MF_00394, ECO:0000256|RuleBase:RU004280, ECO:0000256|SAAS:SAAS00080155}.
B1ZHY1	Bifunctional protein GlmU	glmU Mpop_4639	GO:0006048; GO:0003977; GO:0000902; GO:0071555; GO:0005737; GO:0019134; GO:0009245; GO:0009103; GO:0000287; GO:0009252; GO:0008360		cytoplasm [GO:0005737]; glucosamine-1-phosphate N-acetyltransferase activity [GO:0019134]; magnesium ion binding [GO:0000287]; UDP-N-acetylglucosamine diphosphorylase activity [GO:0003977]; cell morphogenesis [GO:0000902]; cell wall organization [GO:0071555]; lipid A biosynthetic process [GO:0009245]; lipopolysaccharide biosynthetic process [GO:0009103]; peptidoglycan biosynthetic process [GO:000…	cell morphogenesis [GO:0000902]; cell wall organization [GO:0071555]; lipid A biosynthetic process [GO:0009245]; lipopolysaccharide biosynthetic process [GO:0009103]; peptidoglycan biosynthetic process [GO:0009252]; regulation of cell shape [GO:0008360]; UDP-N-acetylglucosamine biosynthetic process [GO:0006048]	glucosamine-1-phosphate N-acetyltransferase activity [GO:0019134]; magnesium ion binding [GO:0000287]; UDP-N-acetylglucosamine diphosphorylase activity [GO:0003977]	cytoplasm [GO:0005737]	PF00132;PF14602;PF12804;	PATHWAY: Bacterial outer membrane biogenesis; LPS lipid A biosynthesis. {ECO:0000256|HAMAP-Rule:MF_01631, ECO:0000256|SAAS:SAAS00083707}.; PATHWAY: Nucleotide-sugar biosynthesis; UDP-N-acetyl-alpha-D-glucosamine biosynthesis; N-acetyl-alpha-D-glucosamine 1-phosphate from alpha-D-glucosamine 6-phosphate (route II): step 2/2. {ECO:0000256|HAMAP-Rule:MF_01631, ECO:0000256|SAAS:SAAS00083565}.; PATHWA…
A0A085FLI9	Acyl-[acyl-carrier-protein]--UDP-N-acetylglucosamine O-acyltransferase (UDP-N-acetylglucosamine acyltransferase) (EC 2.3.1.129)	lpxA FF80_00089	GO:0008780; GO:0005737; GO:0009245	2.3.1.129	cytoplasm [GO:0005737]; acyl-[acyl-carrier-protein]-UDP-N-acetylglucosamine O-acyltransferase activity [GO:0008780]; lipid A biosynthetic process [GO:0009245]	lipid A biosynthetic process [GO:0009245]	acyl-[acyl-carrier-protein]-UDP-N-acetylglucosamine O-acyltransferase activity [GO:0008780]	cytoplasm [GO:0005737]	PF13720;PF00132;	PATHWAY: Glycolipid biosynthesis; lipid IV(A) biosynthesis; lipid IV(A) from (3R)-3-hydroxytetradecanoyl-[acyl-carrier-protein] and UDP-N-acetyl-alpha-D-glucosamine: step 1/6. {ECO:0000256|HAMAP-Rule:MF_00387, ECO:0000256|SAAS:SAAS00001294}.
G4RA06	Alpha-subunit of fatty acid oxidation complex	KKY_2525	GO:0003857; GO:0006635		3-hydroxyacyl-CoA dehydrogenase activity [GO:0003857]; fatty acid beta-oxidation [GO:0006635]	fatty acid beta-oxidation [GO:0006635]	3-hydroxyacyl-CoA dehydrogenase activity [GO:0003857]		PF00725;PF02737;PF00378;	PATHWAY: Lipid metabolism; fatty acid beta-oxidation. {ECO:0000256|SAAS:SAAS00295841}.
N9WE82	DNA topoisomerase 4 subunit A (EC 5.99.1.3) (Topoisomerase IV subunit A)	parC EBMC1_07205	GO:0005524; GO:0003677; GO:0003918; GO:0006265; GO:0005694; GO:0007059; GO:0019897	5.99.1.3	chromosome [GO:0005694]; extrinsic component of plasma membrane [GO:0019897]; ATP binding [GO:0005524]; DNA binding [GO:0003677]; DNA topoisomerase type II (ATP-hydrolyzing) activity [GO:0003918]; chromosome segregation [GO:0007059]; DNA topological change [GO:0006265]	chromosome segregation [GO:0007059]; DNA topological change [GO:0006265]	ATP binding [GO:0005524]; DNA binding [GO:0003677]; DNA topoisomerase type II (ATP-hydrolyzing) activity [GO:0003918]	chromosome [GO:0005694]; extrinsic component of plasma membrane [GO:0019897]	PF03989;PF00521;
A0A095BUY4	Probable protein kinase UbiB (EC 2.7.-.-)	FG91_01736	GO:0005524; GO:0016021; GO:0016301; GO:0016491; GO:0005886; GO:0006744	2.7.-.-	integral component of membrane [GO:0016021]; plasma membrane [GO:0005886]; ATP binding [GO:0005524]; kinase activity [GO:0016301]; oxidoreductase activity [GO:0016491]; ubiquinone biosynthetic process [GO:0006744]	ubiquinone biosynthetic process [GO:0006744]	ATP binding [GO:0005524]; kinase activity [GO:0016301]; oxidoreductase activity [GO:0016491]	integral component of membrane [GO:0016021]; plasma membrane [GO:0005886]	PF03109;	PATHWAY: Cofactor biosynthesis; ubiquinone biosynthesis [regulation]. {ECO:0000256|SAAS:SAAS00063476}.
A0A069HRS5	Choloylglycine hydrolase	FA04_10785	GO:0016811		hydrolase activity, acting on carbon-nitrogen (but not peptide) bonds, in linear amides [GO:0016811]		hydrolase activity, acting on carbon-nitrogen (but not peptide) bonds, in linear amides [GO:0016811]		PF02275;
A0A095D010	Asparagine synthetase (EC 6.3.5.4)	FG91_03526	GO:0006529; GO:0004066	6.3.5.4	asparagine synthase (glutamine-hydrolyzing) activity [GO:0004066]; asparagine biosynthetic process [GO:0006529]	asparagine biosynthetic process [GO:0006529]	asparagine synthase (glutamine-hydrolyzing) activity [GO:0004066]		PF00733;PF13537;
A0A095C6H0	Oxidoreductase alpha (Molybdopterin) subunit (EC 1.2.1.2)	FG95_00423	GO:0051539; GO:0008863; GO:0030151	1.2.1.2	4 iron, 4 sulfur cluster binding [GO:0051539]; formate dehydrogenase (NAD+) activity [GO:0008863]; molybdenum ion binding [GO:0030151]		4 iron, 4 sulfur cluster binding [GO:0051539]; formate dehydrogenase (NAD+) activity [GO:0008863]; molybdenum ion binding [GO:0030151]		PF00384;PF01568;
A0A0A1WB31	Deoxyguanosinetriphosphate triphosphohydrolase-like protein	SP5_074_00380	GO:0046039; GO:0008832; GO:0000287		dGTPase activity [GO:0008832]; magnesium ion binding [GO:0000287]; GTP metabolic process [GO:0046039]	GTP metabolic process [GO:0046039]	dGTPase activity [GO:0008832]; magnesium ion binding [GO:0000287]		PF01966;PF13286;
A0A0A7PH71	Phosphoenolpyruvate-protein phosphotransferase	SKP52_12860	GO:0016301; GO:0046872; GO:0009401		kinase activity [GO:0016301]; metal ion binding [GO:0046872]; phosphoenolpyruvate-dependent sugar phosphotransferase system [GO:0009401]	phosphoenolpyruvate-dependent sugar phosphotransferase system [GO:0009401]	kinase activity [GO:0016301]; metal ion binding [GO:0046872]		PF05524;PF00391;PF02896;PF00381;PF00358;
A0A095DHI2	NADH-quinone oxidoreductase (EC 1.6.5.11)	FG95_00583	GO:0051539; GO:0042773; GO:0008137; GO:0009055; GO:0016020; GO:0046872	1.6.5.11	membrane [GO:0016020]; 4 iron, 4 sulfur cluster binding [GO:0051539]; electron carrier activity [GO:0009055]; metal ion binding [GO:0046872]; NADH dehydrogenase (ubiquinone) activity [GO:0008137]; ATP synthesis coupled electron transport [GO:0042773]	ATP synthesis coupled electron transport [GO:0042773]	4 iron, 4 sulfur cluster binding [GO:0051539]; electron carrier activity [GO:0009055]; metal ion binding [GO:0046872]; NADH dehydrogenase (ubiquinone) activity [GO:0008137]	membrane [GO:0016020]	PF00384;PF10588;PF09326;
A0A095B2I9	L-aspartate oxidase (EC 1.4.3.16)	FG95_02502	GO:0008734; GO:0044318; GO:0009435; GO:0005737	1.4.3.16	cytoplasm [GO:0005737]; L-aspartate oxidase activity [GO:0008734]; L-aspartate:fumarate oxidoreductase activity [GO:0044318]; NAD biosynthetic process [GO:0009435]	NAD biosynthetic process [GO:0009435]	L-aspartate:fumarate oxidoreductase activity [GO:0044318]; L-aspartate oxidase activity [GO:0008734]	cytoplasm [GO:0005737]	PF00890;PF02910;	PATHWAY: Cofactor biosynthesis; NAD(+) biosynthesis; iminoaspartate from L-aspartate (oxidase route): step 1/1. {ECO:0000256|RuleBase:RU362049}.
A0A0A7PEG9	2-oxoglutarate dehydrogenase E1 component (EC 1.2.4.2)	sucA SKP52_03345	GO:0004591; GO:0030976; GO:0006099	1.2.4.2	oxoglutarate dehydrogenase (succinyl-transferring) activity [GO:0004591]; thiamine pyrophosphate binding [GO:0030976]; tricarboxylic acid cycle [GO:0006099]	tricarboxylic acid cycle [GO:0006099]	oxoglutarate dehydrogenase (succinyl-transferring) activity [GO:0004591]; thiamine pyrophosphate binding [GO:0030976]		PF00676;PF02779;
A0A095AZC1	TonB-dependent receptor	FG91_01342	GO:0009279; GO:0016021; GO:0005506; GO:0004872; GO:0015891		cell outer membrane [GO:0009279]; integral component of membrane [GO:0016021]; iron ion binding [GO:0005506]; receptor activity [GO:0004872]; siderophore transport [GO:0015891]	siderophore transport [GO:0015891]	iron ion binding [GO:0005506]; receptor activity [GO:0004872]	cell outer membrane [GO:0009279]; integral component of membrane [GO:0016021]	PF07715;PF00593;
A0A095B5U1	Glycine dehydrogenase (aminomethyl-transferring) (EC 1.4.4.2)	FG95_01141	GO:0006546; GO:0004375	1.4.4.2	glycine dehydrogenase (decarboxylating) activity [GO:0004375]; glycine catabolic process [GO:0006546]	glycine catabolic process [GO:0006546]	glycine dehydrogenase (decarboxylating) activity [GO:0004375]		PF00266;
A0A095CXN4	AMP-dependent synthetase and ligase	FG91_03963	GO:0016874		ligase activity [GO:0016874]		ligase activity [GO:0016874]		PF00501;PF13193;
Q11R56	Acridine efflux pump	acrB CHU_2860	GO:0016021; GO:0005215		integral component of membrane [GO:0016021]; transporter activity [GO:0005215]		transporter activity [GO:0005215]	integral component of membrane [GO:0016021]	PF00873;
N9WID8	Propionyl-CoA carboxylase	EBMC1_00205	GO:0016874		ligase activity [GO:0016874]		ligase activity [GO:0016874]		PF01039;
M2U469	Cytochrome c oxidase polypeptide I	C725_1862	GO:0009060; GO:0005507; GO:0004129; GO:0022900; GO:0020037; GO:0016021; GO:0005506; GO:0005886; GO:0070469		integral component of membrane [GO:0016021]; plasma membrane [GO:0005886]; respiratory chain [GO:0070469]; copper ion binding [GO:0005507]; cytochrome-c oxidase activity [GO:0004129]; heme binding [GO:0020037]; iron ion binding [GO:0005506]; aerobic respiration [GO:0009060]; electron transport chain [GO:0022900]	aerobic respiration [GO:0009060]; electron transport chain [GO:0022900]	copper ion binding [GO:0005507]; cytochrome-c oxidase activity [GO:0004129]; heme binding [GO:0020037]; iron ion binding [GO:0005506]	integral component of membrane [GO:0016021]; plasma membrane [GO:0005886]; respiratory chain [GO:0070469]	PF00115;
A0A0D1K7D5	Sphingomonas taxi strain 30a NODE_6, whole genome shotgun sequence	SR41_03885	GO:0005524; GO:0004326		ATP binding [GO:0005524]; tetrahydrofolylpolyglutamate synthase activity [GO:0004326]		ATP binding [GO:0005524]; tetrahydrofolylpolyglutamate synthase activity [GO:0004326]
A0A0A7PCE3	Phospho-2-dehydro-3-deoxyheptonate aldolase 1 (EC 2.5.1.54)	SKP52_03450	GO:0003849; GO:0009073	2.5.1.54	3-deoxy-7-phosphoheptulonate synthase activity [GO:0003849]; aromatic amino acid family biosynthetic process [GO:0009073]	aromatic amino acid family biosynthetic process [GO:0009073]	3-deoxy-7-phosphoheptulonate synthase activity [GO:0003849]		PF01474;
A0A095C7Q1	Conjugative transfer protein TrbE	FG95_00280	GO:0005524		ATP binding [GO:0005524]		ATP binding [GO:0005524]		PF03135;
D8VMW2	Putative uncharacterized protein								PF01970;
C6VWI6	Glucosamine-6-phosphate deaminase (EC 3.5.99.6)	Dfer_3813	GO:0006044; GO:0005975; GO:0004342; GO:0016787	3.5.99.6	glucosamine-6-phosphate deaminase activity [GO:0004342]; hydrolase activity [GO:0016787]; carbohydrate metabolic process [GO:0005975]; N-acetylglucosamine metabolic process [GO:0006044]	carbohydrate metabolic process [GO:0005975]; N-acetylglucosamine metabolic process [GO:0006044]	glucosamine-6-phosphate deaminase activity [GO:0004342]; hydrolase activity [GO:0016787]		PF01182;PF02585;
A0A095D5M8	Glutamate-ammonia-ligase adenylyltransferase (EC 2.7.7.42)	FG91_01944	GO:0005524; GO:0008882; GO:0016874	2.7.7.42	[glutamate-ammonia-ligase] adenylyltransferase activity [GO:0008882]; ATP binding [GO:0005524]; ligase activity [GO:0016874]		[glutamate-ammonia-ligase] adenylyltransferase activity [GO:0008882]; ATP binding [GO:0005524]; ligase activity [GO:0016874]		PF08335;PF03710;
A0A095B0E5	TonB-dependent receptor	FG91_01166	GO:0016020; GO:0004872; GO:0006810		membrane [GO:0016020]; receptor activity [GO:0004872]; transport [GO:0006810]	transport [GO:0006810]	receptor activity [GO:0004872]	membrane [GO:0016020]	PF07715;PF00593;
A0A095APP4	Branched-chain alpha-keto acid dehydrogenase E1 component (EC 1.2.4.4)	FG91_03462	GO:0003863	1.2.4.4	3-methyl-2-oxobutanoate dehydrogenase (2-methylpropanoyl-transferring) activity [GO:0003863]		3-methyl-2-oxobutanoate dehydrogenase (2-methylpropanoyl-transferring) activity [GO:0003863]		PF00676;PF02779;PF02780;
A0A0A7PS26	Flagellar biosynthesis protein FlhA	flhA SKP52_19745	GO:0044780; GO:0016021; GO:0009306		integral component of membrane [GO:0016021]; bacterial-type flagellum assembly [GO:0044780]; protein secretion [GO:0009306]	bacterial-type flagellum assembly [GO:0044780]; protein secretion [GO:0009306]		integral component of membrane [GO:0016021]	PF00771;
A0A095BM86	Succinyl-CoA ligase [ADP-forming] subunit beta (EC 6.2.1.5) (Succinyl-CoA synthetase subunit beta)	sucC FG91_03780	GO:0005524; GO:0000287; GO:0030145; GO:0004775; GO:0006099	6.2.1.5	ATP binding [GO:0005524]; magnesium ion binding [GO:0000287]; manganese ion binding [GO:0030145]; succinate-CoA ligase (ADP-forming) activity [GO:0004775]; tricarboxylic acid cycle [GO:0006099]	tricarboxylic acid cycle [GO:0006099]	ATP binding [GO:0005524]; magnesium ion binding [GO:0000287]; manganese ion binding [GO:0030145]; succinate-CoA ligase (ADP-forming) activity [GO:0004775]		PF08442;PF00549;	PATHWAY: Carbohydrate metabolism; tricarboxylic acid cycle; succinate from succinyl-CoA (ligase route): step 1/1. {ECO:0000256|HAMAP-Rule:MF_00558, ECO:0000256|SAAS:SAAS00035298}.
Q1GS01	Acyl-CoA dehydrogenase-like protein	Sala_1859	GO:0003995; GO:0050660		acyl-CoA dehydrogenase activity [GO:0003995]; flavin adenine dinucleotide binding [GO:0050660]		acyl-CoA dehydrogenase activity [GO:0003995]; flavin adenine dinucleotide binding [GO:0050660]		PF00441;PF02770;PF02771;
A0A087M6A7	Cga	JP75_02290	GO:0030246; GO:0005975; GO:0003824		carbohydrate binding [GO:0030246]; catalytic activity [GO:0003824]; carbohydrate metabolic process [GO:0005975]	carbohydrate metabolic process [GO:0005975]	carbohydrate binding [GO:0030246]; catalytic activity [GO:0003824]		PF09137;PF00723;
A0A095B8K4	Acyl-CoA dehydrogenase-like protein	FG95_00021	GO:0003995; GO:0050660		acyl-CoA dehydrogenase activity [GO:0003995]; flavin adenine dinucleotide binding [GO:0050660]		acyl-CoA dehydrogenase activity [GO:0003995]; flavin adenine dinucleotide binding [GO:0050660]		PF00441;PF02770;PF02771;
J0LFD2	Aldehyde oxidase and xanthine dehydrogenase molybdopterin binding protein	O71_23466	GO:0016491		oxidoreductase activity [GO:0016491]		oxidoreductase activity [GO:0016491]		PF02738;
A0A095B2C2	Tryptophan halogenase	FG91_01208							PF04820;
A0A0A7PD92	Cytochrome P450	SKP52_05010	GO:0020037; GO:0005506; GO:0004497; GO:0016705		heme binding [GO:0020037]; iron ion binding [GO:0005506]; monooxygenase activity [GO:0004497]; oxidoreductase activity, acting on paired donors, with incorporation or reduction of molecular oxygen [GO:0016705]		heme binding [GO:0020037]; iron ion binding [GO:0005506]; monooxygenase activity [GO:0004497]; oxidoreductase activity, acting on paired donors, with incorporation or reduction of molecular oxygen [GO:0016705]		PF00067;
A0A087LZL9	Polyribonucleotide nucleotidyltransferase (EC 2.7.7.8) (Polynucleotide phosphorylase)	pnp JP75_15805	GO:0000175; GO:0003723; GO:0006396; GO:0005737; GO:0006402; GO:0000287; GO:0004654	2.7.7.8	cytoplasm [GO:0005737]; 3'-5'-exoribonuclease activity [GO:0000175]; magnesium ion binding [GO:0000287]; polyribonucleotide nucleotidyltransferase activity [GO:0004654]; RNA binding [GO:0003723]; mRNA catabolic process [GO:0006402]; RNA processing [GO:0006396]	mRNA catabolic process [GO:0006402]; RNA processing [GO:0006396]	3'-5'-exoribonuclease activity [GO:0000175]; magnesium ion binding [GO:0000287]; polyribonucleotide nucleotidyltransferase activity [GO:0004654]; RNA binding [GO:0003723]	cytoplasm [GO:0005737]	PF00013;PF03726;PF01138;PF03725;PF00575;
Q1GN73	Membrane protein insertase YidC (Foldase YidC) (Membrane integrase YidC) (Membrane protein YidC)	yidC Sala_0004	GO:0016021; GO:0005886; GO:0051205; GO:0015031		integral component of membrane [GO:0016021]; plasma membrane [GO:0005886]; protein insertion into membrane [GO:0051205]; protein transport [GO:0015031]	protein insertion into membrane [GO:0051205]; protein transport [GO:0015031]		integral component of membrane [GO:0016021]; plasma membrane [GO:0005886]	PF02096;PF14849;
A0A095AYX2	Uncharacterized protein	FG91_01805
A0A0A7PQA0	Acetyl-coenzyme A synthetase (AcCoA synthetase) (Acs) (EC 6.2.1.1) (Acetate--CoA ligase) (Acyl-activating enzyme)	acsA SKP52_16265	GO:0016208; GO:0005524; GO:0003987; GO:0019427; GO:0046872	6.2.1.1	acetate-CoA ligase activity [GO:0003987]; AMP binding [GO:0016208]; ATP binding [GO:0005524]; metal ion binding [GO:0046872]; acetyl-CoA biosynthetic process from acetate [GO:0019427]	acetyl-CoA biosynthetic process from acetate [GO:0019427]	acetate-CoA ligase activity [GO:0003987]; AMP binding [GO:0016208]; ATP binding [GO:0005524]; metal ion binding [GO:0046872]		PF00501;PF13193;
A0A095B5G5	Chaperone protein DnaK (HSP70) (Heat shock 70 kDa protein) (Heat shock protein 70)	dnaK FG95_01823	GO:0005524; GO:0006457		ATP binding [GO:0005524]; protein folding [GO:0006457]	protein folding [GO:0006457]	ATP binding [GO:0005524]		PF00012;
Q1GNF1	ABC transporter related	Sala_3118	GO:0005524; GO:0016887		ATP binding [GO:0005524]; ATPase activity [GO:0016887]		ATPase activity [GO:0016887]; ATP binding [GO:0005524]		PF00005;
A0A095DDX0	DNA topoisomerase 1 (EC 5.99.1.2) (DNA topoisomerase I)	topA FG95_02122	GO:0003677; GO:0003917; GO:0006265; GO:0005694; GO:0000287	5.99.1.2	chromosome [GO:0005694]; DNA binding [GO:0003677]; DNA topoisomerase type I activity [GO:0003917]; magnesium ion binding [GO:0000287]; DNA topological change [GO:0006265]	DNA topological change [GO:0006265]	DNA binding [GO:0003677]; DNA topoisomerase type I activity [GO:0003917]; magnesium ion binding [GO:0000287]	chromosome [GO:0005694]	PF01131;PF01751;PF13368;PF01396;
A0A0A7PHY4	Amidohydrolase	SKP52_09695	GO:0016810		hydrolase activity, acting on carbon-nitrogen (but not peptide) bonds [GO:0016810]		hydrolase activity, acting on carbon-nitrogen (but not peptide) bonds [GO:0016810]		PF01979;PF07676;
C7PDS2	Aldehyde oxidase and xanthine dehydrogenase molybdopterin binding	Cpin_2159	GO:0016491		oxidoreductase activity [GO:0016491]		oxidoreductase activity [GO:0016491]		PF01315;PF02738;
A0A095CY12	2-isopropylmalate synthase (EC 2.3.3.13) (Alpha-IPM synthase) (Alpha-isopropylmalate synthase)	leuA_2 leuA FG91_04097	GO:0003852; GO:0009098	2.3.3.13	2-isopropylmalate synthase activity [GO:0003852]; leucine biosynthetic process [GO:0009098]	leucine biosynthetic process [GO:0009098]	2-isopropylmalate synthase activity [GO:0003852]		PF00682;PF08502;	PATHWAY: Amino-acid biosynthesis; L-leucine biosynthesis; L-leucine from 3-methyl-2-oxobutanoate: step 1/4. {ECO:0000256|HAMAP-Rule:MF_00572, ECO:0000256|SAAS:SAAS00049001}.
W0A921	2-isopropylmalate synthase (EC 2.3.3.13) (Alpha-IPM synthase) (Alpha-isopropylmalate synthase)	leuA NX02_05530	GO:0003852; GO:0009098	2.3.3.13	2-isopropylmalate synthase activity [GO:0003852]; leucine biosynthetic process [GO:0009098]	leucine biosynthetic process [GO:0009098]	2-isopropylmalate synthase activity [GO:0003852]		PF00682;PF08502;	PATHWAY: Amino-acid biosynthesis; L-leucine biosynthesis; L-leucine from 3-methyl-2-oxobutanoate: step 1/4. {ECO:0000256|HAMAP-Rule:MF_00572, ECO:0000256|SAAS:SAAS00049001}.
A0A095ARM0	TonB-dependent receptor	FG91_03694	GO:0009279; GO:0016021; GO:0004872; GO:0006810		cell outer membrane [GO:0009279]; integral component of membrane [GO:0016021]; receptor activity [GO:0004872]; transport [GO:0006810]	transport [GO:0006810]	receptor activity [GO:0004872]	cell outer membrane [GO:0009279]; integral component of membrane [GO:0016021]	PF07715;PF00593;
Q1GWH4	UvrABC system protein B (Protein UvrB) (Excinuclease ABC subunit B)	uvrB Sala_0275	GO:0005524; GO:0003677; GO:0009432; GO:0005737; GO:0009381; GO:0004386; GO:0006289		cytoplasm [GO:0005737]; ATP binding [GO:0005524]; DNA binding [GO:0003677]; excinuclease ABC activity [GO:0009381]; helicase activity [GO:0004386]; nucleotide-excision repair [GO:0006289]; SOS response [GO:0009432]	nucleotide-excision repair [GO:0006289]; SOS response [GO:0009432]	ATP binding [GO:0005524]; DNA binding [GO:0003677]; excinuclease ABC activity [GO:0009381]; helicase activity [GO:0004386]	cytoplasm [GO:0005737]	PF00271;PF04851;PF02151;PF12344;
N9WEK1	TonB-dependent receptor	EBMC1_07830	GO:0016020; GO:0004872; GO:0006810		membrane [GO:0016020]; receptor activity [GO:0004872]; transport [GO:0006810]	transport [GO:0006810]	receptor activity [GO:0004872]	membrane [GO:0016020]	PF07715;
A0A087M559	Malate synthase G (EC 2.3.3.9)	glcB JP75_06380	GO:0005737; GO:0006097; GO:0004474; GO:0046872; GO:0006099	2.3.3.9	cytoplasm [GO:0005737]; malate synthase activity [GO:0004474]; metal ion binding [GO:0046872]; glyoxylate cycle [GO:0006097]; tricarboxylic acid cycle [GO:0006099]	glyoxylate cycle [GO:0006097]; tricarboxylic acid cycle [GO:0006099]	malate synthase activity [GO:0004474]; metal ion binding [GO:0046872]	cytoplasm [GO:0005737]	PF01274;	PATHWAY: Carbohydrate metabolism; glyoxylate cycle; (S)-malate from isocitrate: step 2/2. {ECO:0000256|HAMAP-Rule:MF_00641, ECO:0000256|RuleBase:RU003572, ECO:0000256|SAAS:SAAS00013009}.; PATHWAY: Carbohydrate metabolism; glyoxylate cycle; (S)-malate from isocitrate: step 2/2.
A0A095DBP0	Cytochrome-c oxidase (EC 1.9.3.1)	FG91_00489	GO:0009060; GO:0004129; GO:0020037; GO:0016021; GO:0005506; GO:0016682; GO:0070469	1.9.3.1	integral component of membrane [GO:0016021]; respiratory chain [GO:0070469]; cytochrome-c oxidase activity [GO:0004129]; heme binding [GO:0020037]; iron ion binding [GO:0005506]; oxidoreductase activity, acting on diphenols and related substances as donors, oxygen as acceptor [GO:0016682]; aerobic respiration [GO:0009060]	aerobic respiration [GO:0009060]	cytochrome-c oxidase activity [GO:0004129]; heme binding [GO:0020037]; iron ion binding [GO:0005506]; oxidoreductase activity, acting on diphenols and related substances as donors, oxygen as acceptor [GO:0016682]	integral component of membrane [GO:0016021]; respiratory chain [GO:0070469]	PF00115;
E6WQJ3	Aspartyl-tRNA synthetase	Psesu_0584	GO:0005524; GO:0004812; GO:0005737; GO:0003676; GO:0006418		cytoplasm [GO:0005737]; aminoacyl-tRNA ligase activity [GO:0004812]; ATP binding [GO:0005524]; nucleic acid binding [GO:0003676]; tRNA aminoacylation for protein translation [GO:0006418]	tRNA aminoacylation for protein translation [GO:0006418]	aminoacyl-tRNA ligase activity [GO:0004812]; ATP binding [GO:0005524]; nucleic acid binding [GO:0003676]	cytoplasm [GO:0005737]	PF02938;PF00152;PF01336;
A0A087LWH5	DNA helicase (EC 3.6.4.12)	JP75_23540	GO:0005524; GO:0004003; GO:0003677	3.6.4.12	ATP binding [GO:0005524]; ATP-dependent DNA helicase activity [GO:0004003]; DNA binding [GO:0003677]		ATP binding [GO:0005524]; ATP-dependent DNA helicase activity [GO:0004003]; DNA binding [GO:0003677]		PF00580;PF13361;
Q1GRD0	Drug resistance transporter EmrB/QacA subfamily	Sala_2083	GO:0016021; GO:0005886; GO:0055085; GO:0005215		integral component of membrane [GO:0016021]; plasma membrane [GO:0005886]; transporter activity [GO:0005215]; transmembrane transport [GO:0055085]	transmembrane transport [GO:0055085]	transporter activity [GO:0005215]	integral component of membrane [GO:0016021]; plasma membrane [GO:0005886]	PF07690;
A0A095BX28	Peptidyl-dipeptidase A (EC 3.4.15.1)	FG91_01471	GO:0004180; GO:0016020; GO:0008237; GO:0008241	3.4.15.1	membrane [GO:0016020]; carboxypeptidase activity [GO:0004180]; metallopeptidase activity [GO:0008237]; peptidyl-dipeptidase activity [GO:0008241]		carboxypeptidase activity [GO:0004180]; metallopeptidase activity [GO:0008237]; peptidyl-dipeptidase activity [GO:0008241]	membrane [GO:0016020]	PF01401;
A0A095D4G1	Pyruvate flavodoxin/ferredoxin oxidoreductase-like protein	FG91_02357	GO:0016903		oxidoreductase activity, acting on the aldehyde or oxo group of donors [GO:0016903]		oxidoreductase activity, acting on the aldehyde or oxo group of donors [GO:0016903]		PF01558;PF01855;
A0A095B3I6	Sulfatase	FG91_00751	GO:0008484		sulfuric ester hydrolase activity [GO:0008484]		sulfuric ester hydrolase activity [GO:0008484]		PF00884;
A0A095BTD9	DNA gyrase subunit A (EC 5.99.1.3)	gyrA FG91_02527	GO:0005524; GO:0003677; GO:0003918; GO:0006265; GO:0006261; GO:0005694; GO:0005737	5.99.1.3	chromosome [GO:0005694]; cytoplasm [GO:0005737]; ATP binding [GO:0005524]; DNA binding [GO:0003677]; DNA topoisomerase type II (ATP-hydrolyzing) activity [GO:0003918]; DNA topological change [GO:0006265]; DNA-dependent DNA replication [GO:0006261]	DNA-dependent DNA replication [GO:0006261]; DNA topological change [GO:0006265]	ATP binding [GO:0005524]; DNA binding [GO:0003677]; DNA topoisomerase type II (ATP-hydrolyzing) activity [GO:0003918]	chromosome [GO:0005694]; cytoplasm [GO:0005737]	PF03989;PF00521;
L0DZH4	High-affinity choline uptake protein BetT	betT [H] TVNIR_2805	GO:0016021; GO:0005886; GO:0005215		integral component of membrane [GO:0016021]; plasma membrane [GO:0005886]; transporter activity [GO:0005215]		transporter activity [GO:0005215]	integral component of membrane [GO:0016021]; plasma membrane [GO:0005886]	PF02028;
A0A087M1Y0	Phosphoribosylformylglycinamidine synthase subunit PurL (FGAM synthase) (EC 6.3.5.3) (Formylglycinamide ribonucleotide amidotransferase subunit II) (Glutamine amidotransferase PurL) (Phosphoribosylformylglycinamidine synthase subunit II)	purL JP75_12920	GO:0006189; GO:0005524; GO:0005737; GO:0000287; GO:0004642	6.3.5.3	cytoplasm [GO:0005737]; ATP binding [GO:0005524]; magnesium ion binding [GO:0000287]; phosphoribosylformylglycinamidine synthase activity [GO:0004642]; 'de novo' IMP biosynthetic process [GO:0006189]	'de novo' IMP biosynthetic process [GO:0006189]	ATP binding [GO:0005524]; magnesium ion binding [GO:0000287]; phosphoribosylformylglycinamidine synthase activity [GO:0004642]	cytoplasm [GO:0005737]	PF00586;PF02769;	PATHWAY: Purine metabolism; IMP biosynthesis via de novo pathway; 5-amino-1-(5-phospho-D-ribosyl)imidazole from N(2)-formyl-N(1)-(5-phospho-D-ribosyl)glycinamide: step 1/2. {ECO:0000256|HAMAP-Rule:MF_00420}.
A0A095B3T9	DNA-directed DNA polymerase (EC 2.7.7.7)	FG95_02084	GO:0008408; GO:0003677; GO:0006260; GO:0003887	2.7.7.7	3'-5' exonuclease activity [GO:0008408]; DNA binding [GO:0003677]; DNA-directed DNA polymerase activity [GO:0003887]; DNA replication [GO:0006260]	DNA replication [GO:0006260]	3'-5' exonuclease activity [GO:0008408]; DNA binding [GO:0003677]; DNA-directed DNA polymerase activity [GO:0003887]		PF07733;PF14579;PF02811;
A0A095AQ86	Malate synthase G (EC 2.3.3.9)	glcB FG91_03500	GO:0005737; GO:0006097; GO:0004474; GO:0046872; GO:0006099	2.3.3.9	cytoplasm [GO:0005737]; malate synthase activity [GO:0004474]; metal ion binding [GO:0046872]; glyoxylate cycle [GO:0006097]; tricarboxylic acid cycle [GO:0006099]	glyoxylate cycle [GO:0006097]; tricarboxylic acid cycle [GO:0006099]	malate synthase activity [GO:0004474]; metal ion binding [GO:0046872]	cytoplasm [GO:0005737]	PF01274;	PATHWAY: Carbohydrate metabolism; glyoxylate cycle; (S)-malate from isocitrate: step 2/2. {ECO:0000256|HAMAP-Rule:MF_00641, ECO:0000256|RuleBase:RU003572, ECO:0000256|SAAS:SAAS00013009}.
A0A0C5L9L8	Ribulose-phosphate 3-epimerase (EC 5.1.3.1)	TS85_20315	GO:0005975; GO:0046872; GO:0006098; GO:0004750	5.1.3.1	metal ion binding [GO:0046872]; ribulose-phosphate 3-epimerase activity [GO:0004750]; carbohydrate metabolic process [GO:0005975]; pentose-phosphate shunt [GO:0006098]	carbohydrate metabolic process [GO:0005975]; pentose-phosphate shunt [GO:0006098]	metal ion binding [GO:0046872]; ribulose-phosphate 3-epimerase activity [GO:0004750]		PF00834;
Q1GSM9	Peptidoglycan glycosyltransferase (EC 2.4.1.129)	Sala_1630	GO:0016020; GO:0008658; GO:0008955	2.4.1.129	membrane [GO:0016020]; penicillin binding [GO:0008658]; peptidoglycan glycosyltransferase activity [GO:0008955]		penicillin binding [GO:0008658]; peptidoglycan glycosyltransferase activity [GO:0008955]	membrane [GO:0016020]	PF03717;PF00905;
Q1GTW7	Dihydroxy-acid dehydratase (DAD) (EC 4.2.1.9)	ilvD Sala_1189	GO:0051539; GO:0004160; GO:0009097; GO:0046872; GO:0009099	4.2.1.9	4 iron, 4 sulfur cluster binding [GO:0051539]; dihydroxy-acid dehydratase activity [GO:0004160]; metal ion binding [GO:0046872]; isoleucine biosynthetic process [GO:0009097]; valine biosynthetic process [GO:0009099]	isoleucine biosynthetic process [GO:0009097]; valine biosynthetic process [GO:0009099]	4 iron, 4 sulfur cluster binding [GO:0051539]; dihydroxy-acid dehydratase activity [GO:0004160]; metal ion binding [GO:0046872]		PF00920;	PATHWAY: Amino-acid biosynthesis; L-isoleucine biosynthesis; L-isoleucine from 2-oxobutanoate: step 3/4. {ECO:0000255|HAMAP-Rule:MF_00012}.; PATHWAY: Amino-acid biosynthesis; L-valine biosynthesis; L-valine from pyruvate: step 3/4. {ECO:0000255|HAMAP-Rule:MF_00012}.
H5UG32	NADH-quinone oxidoreductase chain M	nuoM GOTRE_071_00160	GO:0042773; GO:0008137; GO:0016021		integral component of membrane [GO:0016021]; NADH dehydrogenase (ubiquinone) activity [GO:0008137]; ATP synthesis coupled electron transport [GO:0042773]	ATP synthesis coupled electron transport [GO:0042773]	NADH dehydrogenase (ubiquinone) activity [GO:0008137]	integral component of membrane [GO:0016021]	PF00361;
A0A095B3X6	Lon protease (EC 3.4.21.53) (ATP-dependent protease La)	lon FG91_00076	GO:0005524; GO:0004176; GO:0033554; GO:0005737; GO:0006515; GO:0043565; GO:0004252	3.4.21.53	cytoplasm [GO:0005737]; ATP binding [GO:0005524]; ATP-dependent peptidase activity [GO:0004176]; sequence-specific DNA binding [GO:0043565]; serine-type endopeptidase activity [GO:0004252]; cellular response to stress [GO:0033554]; misfolded or incompletely synthesized protein catabolic process [GO:0006515]	cellular response to stress [GO:0033554]; misfolded or incompletely synthesized protein catabolic process [GO:0006515]	ATP binding [GO:0005524]; ATP-dependent peptidase activity [GO:0004176]; sequence-specific DNA binding [GO:0043565]; serine-type endopeptidase activity [GO:0004252]	cytoplasm [GO:0005737]	PF00004;PF05362;PF02190;
A0A087M0G5	Uncharacterized protein	JP75_15605
Q1GWA6	Cyclic nucleotide-binding protein	Sala_0343	GO:0051536; GO:0016491		iron-sulfur cluster binding [GO:0051536]; oxidoreductase activity [GO:0016491]		iron-sulfur cluster binding [GO:0051536]; oxidoreductase activity [GO:0016491]		PF00027;PF12838;PF07992;
A0A0A7PHE8	Fumarate hydratase class II (Fumarase C) (EC 4.2.1.2)	fumC SKP52_02150	GO:0004333; GO:0006106; GO:0006099; GO:0045239	4.2.1.2	tricarboxylic acid cycle enzyme complex [GO:0045239]; fumarate hydratase activity [GO:0004333]; fumarate metabolic process [GO:0006106]; tricarboxylic acid cycle [GO:0006099]	fumarate metabolic process [GO:0006106]; tricarboxylic acid cycle [GO:0006099]	fumarate hydratase activity [GO:0004333]	tricarboxylic acid cycle enzyme complex [GO:0045239]	PF10415;PF00206;	PATHWAY: Carbohydrate metabolism; tricarboxylic acid cycle; (S)-malate from fumarate: step 1/1. {ECO:0000256|HAMAP-Rule:MF_00743}.
B4W6Y0	Putative uncharacterized protein	BBAL3_3166	GO:0016020; GO:0005215		membrane [GO:0016020]; transporter activity [GO:0005215]		transporter activity [GO:0005215]	membrane [GO:0016020]	PF00577;
A0A095B6J3	DNA topoisomerase 4 subunit B (EC 5.99.1.3) (Topoisomerase IV subunit B)	parE FG95_01987	GO:0005524; GO:0003677; GO:0003918; GO:0006265; GO:0005694; GO:0007059; GO:0000287	5.99.1.3	chromosome [GO:0005694]; ATP binding [GO:0005524]; DNA binding [GO:0003677]; DNA topoisomerase type II (ATP-hydrolyzing) activity [GO:0003918]; magnesium ion binding [GO:0000287]; chromosome segregation [GO:0007059]; DNA topological change [GO:0006265]	chromosome segregation [GO:0007059]; DNA topological change [GO:0006265]	ATP binding [GO:0005524]; DNA binding [GO:0003677]; DNA topoisomerase type II (ATP-hydrolyzing) activity [GO:0003918]; magnesium ion binding [GO:0000287]	chromosome [GO:0005694]	PF00204;PF00986;PF02518;PF01751;
A0A0A7PDB8	Uncharacterized protein	SKP52_05160	GO:0016021; GO:0005886		integral component of membrane [GO:0016021]; plasma membrane [GO:0005886]			integral component of membrane [GO:0016021]; plasma membrane [GO:0005886]	PF02687;PF12704;
A0A095BW64	Putative ABC transporter permease protein	FG95_02719	GO:0016021; GO:0005886		integral component of membrane [GO:0016021]; plasma membrane [GO:0005886]			integral component of membrane [GO:0016021]; plasma membrane [GO:0005886]	PF02687;PF12704;
A7IPV6	Multicopper oxidase type 2	Xaut_4840	GO:0005507; GO:0016491		copper ion binding [GO:0005507]; oxidoreductase activity [GO:0016491]		copper ion binding [GO:0005507]; oxidoreductase activity [GO:0016491]		PF00394;PF07731;PF07732;
A0A0A0F091	Transketolase (EC 2.2.1.1)	N799_06395	GO:0046872; GO:0004802	2.2.1.1	metal ion binding [GO:0046872]; transketolase activity [GO:0004802]		metal ion binding [GO:0046872]; transketolase activity [GO:0004802]		PF02779;PF02780;PF00456;
A0A095AQ99	ABC transporter	FG91_04062	GO:0005524; GO:0016887		ATP binding [GO:0005524]; ATPase activity [GO:0016887]		ATPase activity [GO:0016887]; ATP binding [GO:0005524]		PF00005;
N9W3T1	Flagellar M-ring protein	EBMC1_04739	GO:0009431; GO:0071973; GO:0003774		bacterial-type flagellum basal body, MS ring [GO:0009431]; motor activity [GO:0003774]; bacterial-type flagellum-dependent cell motility [GO:0071973]	bacterial-type flagellum-dependent cell motility [GO:0071973]	motor activity [GO:0003774]	bacterial-type flagellum basal body, MS ring [GO:0009431]	PF01514;PF08345;
Q1GNY1	Flagellar M-ring protein	Sala_2936	GO:0009431; GO:0071973; GO:0003774		bacterial-type flagellum basal body, MS ring [GO:0009431]; motor activity [GO:0003774]; bacterial-type flagellum-dependent cell motility [GO:0071973]	bacterial-type flagellum-dependent cell motility [GO:0071973]	motor activity [GO:0003774]	bacterial-type flagellum basal body, MS ring [GO:0009431]	PF01514;PF08345;
D7GN97	Serine protease		GO:0004252		serine-type endopeptidase activity [GO:0004252]		serine-type endopeptidase activity [GO:0004252]		PF00082;PF04151;
A0A0A7PJ88	ATP-dependent DNA ligase	SKP52_16435	GO:0005524; GO:0003677; GO:0003910; GO:0051103; GO:0006310		ATP binding [GO:0005524]; DNA binding [GO:0003677]; DNA ligase (ATP) activity [GO:0003910]; DNA ligation involved in DNA repair [GO:0051103]; DNA recombination [GO:0006310]	DNA ligation involved in DNA repair [GO:0051103]; DNA recombination [GO:0006310]	ATP binding [GO:0005524]; DNA binding [GO:0003677]; DNA ligase (ATP) activity [GO:0003910]		PF04679;PF01068;PF04675;
A0A095BR20	RNA polymerase sigma-54 factor	FG91_02697	GO:0003677; GO:0003899; GO:0006352; GO:0016987; GO:0003700		DNA binding [GO:0003677]; DNA-directed RNA polymerase activity [GO:0003899]; sigma factor activity [GO:0016987]; transcription factor activity, sequence-specific DNA binding [GO:0003700]; DNA-templated transcription, initiation [GO:0006352]	DNA-templated transcription, initiation [GO:0006352]	DNA binding [GO:0003677]; DNA-directed RNA polymerase activity [GO:0003899]; sigma factor activity [GO:0016987]; transcription factor activity, sequence-specific DNA binding [GO:0003700]		PF00309;PF04963;PF04552;
A0A0C1D1S6	Cyanophycin synthetase	OA85_09230	GO:0005524; GO:0007049; GO:0051301; GO:0071555; GO:0005737; GO:0046872; GO:0009252; GO:0008360; GO:0004326		cytoplasm [GO:0005737]; ATP binding [GO:0005524]; metal ion binding [GO:0046872]; tetrahydrofolylpolyglutamate synthase activity [GO:0004326]; cell cycle [GO:0007049]; cell division [GO:0051301]; cell wall organization [GO:0071555]; peptidoglycan biosynthetic process [GO:0009252]; regulation of cell shape [GO:0008360]	cell cycle [GO:0007049]; cell division [GO:0051301]; cell wall organization [GO:0071555]; peptidoglycan biosynthetic process [GO:0009252]; regulation of cell shape [GO:0008360]	ATP binding [GO:0005524]; metal ion binding [GO:0046872]; tetrahydrofolylpolyglutamate synthase activity [GO:0004326]	cytoplasm [GO:0005737]	PF02875;PF08245;	PATHWAY: Cell wall biogenesis; peptidoglycan biosynthesis. {ECO:0000256|SAAS:SAAS00031714}.
C6VSL5	Uncharacterized protein	Dfer_1594	GO:0003824		catalytic activity [GO:0003824]		catalytic activity [GO:0003824]		PF07394;
A0A095CXY2	Cytochrome c assembly protein	FG91_04072	GO:0017004; GO:0020037; GO:0015232; GO:0016020		membrane [GO:0016020]; heme binding [GO:0020037]; heme transporter activity [GO:0015232]; cytochrome complex assembly [GO:0017004]	cytochrome complex assembly [GO:0017004]	heme binding [GO:0020037]; heme transporter activity [GO:0015232]	membrane [GO:0016020]	PF01578;
A0A095B0S4	K(+)-insensitive pyrophosphate-energized proton pump (EC 3.6.1.1)	hppA FG95_02772	GO:0009678; GO:0004427; GO:0005887; GO:0000287; GO:0015992	3.6.1.1	integral component of plasma membrane [GO:0005887]; hydrogen-translocating pyrophosphatase activity [GO:0009678]; inorganic diphosphatase activity [GO:0004427]; magnesium ion binding [GO:0000287]; proton transport [GO:0015992]	proton transport [GO:0015992]	hydrogen-translocating pyrophosphatase activity [GO:0009678]; inorganic diphosphatase activity [GO:0004427]; magnesium ion binding [GO:0000287]	integral component of plasma membrane [GO:0005887]	PF03030;
A0A095DGX9	TonB-dependent receptor-like protein	FG95_00831	GO:0009279; GO:0004872; GO:0006810		cell outer membrane [GO:0009279]; receptor activity [GO:0004872]; transport [GO:0006810]	transport [GO:0006810]	receptor activity [GO:0004872]	cell outer membrane [GO:0009279]	PF07715;PF00593;
B1Z9C4	GLUG domain protein	Mpop_2368
A0A0A7PL85	Transcription-repair-coupling factor (TRCF) (EC 3.6.4.-)	mfd SKP52_15670	GO:0005524; GO:0005737; GO:0003684; GO:0004386; GO:0006355; GO:0000716	3.6.4.-	cytoplasm [GO:0005737]; ATP binding [GO:0005524]; damaged DNA binding [GO:0003684]; helicase activity [GO:0004386]; regulation of transcription, DNA-templated [GO:0006355]; transcription-coupled nucleotide-excision repair, DNA damage recognition [GO:0000716]	regulation of transcription, DNA-templated [GO:0006355]; transcription-coupled nucleotide-excision repair, DNA damage recognition [GO:0000716]	ATP binding [GO:0005524]; damaged DNA binding [GO:0003684]; helicase activity [GO:0004386]	cytoplasm [GO:0005737]	PF02559;PF00270;PF00271;PF03461;
A0A095BNS6	Homoserine dehydrogenase (EC 1.1.1.3)	FG91_03443	GO:0050661; GO:0016597; GO:0004412; GO:0009097; GO:0009086; GO:0009088	1.1.1.3	amino acid binding [GO:0016597]; homoserine dehydrogenase activity [GO:0004412]; NADP binding [GO:0050661]; isoleucine biosynthetic process [GO:0009097]; methionine biosynthetic process [GO:0009086]; threonine biosynthetic process [GO:0009088]	isoleucine biosynthetic process [GO:0009097]; methionine biosynthetic process [GO:0009086]; threonine biosynthetic process [GO:0009088]	amino acid binding [GO:0016597]; homoserine dehydrogenase activity [GO:0004412]; NADP binding [GO:0050661]		PF01842;PF00742;PF03447;	PATHWAY: Amino-acid biosynthesis; L-methionine biosynthesis via de novo pathway; L-homoserine from L-aspartate: step 3/3. {ECO:0000256|RuleBase:RU000579}.; PATHWAY: Amino-acid biosynthesis; L-threonine biosynthesis; L-threonine from L-aspartate: step 3/5. {ECO:0000256|RuleBase:RU000579}.
A0A0A0R2T2	Error-prone DNA polymerase (EC 2.7.7.7)	dnaE dnaE2	GO:0008408; GO:0003677; GO:0006281; GO:0006260; GO:0003887; GO:0005737	2.7.7.7	cytoplasm [GO:0005737]; 3'-5' exonuclease activity [GO:0008408]; DNA binding [GO:0003677]; DNA-directed DNA polymerase activity [GO:0003887]; DNA repair [GO:0006281]; DNA replication [GO:0006260]	DNA repair [GO:0006281]; DNA replication [GO:0006260]	3'-5' exonuclease activity [GO:0008408]; DNA binding [GO:0003677]; DNA-directed DNA polymerase activity [GO:0003887]	cytoplasm [GO:0005737]	PF07733;PF14579;PF02811;PF01336;
A0A0A8DU97	Dihydrolipoyl dehydrogenase (EC 1.8.1.4)	SB85_03530	GO:0005623; GO:0045454; GO:0004148; GO:0050660; GO:0006096	1.8.1.4	cell [GO:0005623]; dihydrolipoyl dehydrogenase activity [GO:0004148]; flavin adenine dinucleotide binding [GO:0050660]; cell redox homeostasis [GO:0045454]; glycolytic process [GO:0006096]	cell redox homeostasis [GO:0045454]; glycolytic process [GO:0006096]	dihydrolipoyl dehydrogenase activity [GO:0004148]; flavin adenine dinucleotide binding [GO:0050660]	cell [GO:0005623]	PF07992;PF02852;
M5D6T5	Isoleucine--tRNA ligase (EC 6.1.1.5) (Isoleucyl-tRNA synthetase)	ileS SMRA8_1362	GO:0005524; GO:0002161; GO:0005737; GO:0004822; GO:0006428; GO:0008270	6.1.1.5	cytoplasm [GO:0005737]; aminoacyl-tRNA editing activity [GO:0002161]; ATP binding [GO:0005524]; isoleucine-tRNA ligase activity [GO:0004822]; zinc ion binding [GO:0008270]; isoleucyl-tRNA aminoacylation [GO:0006428]	isoleucyl-tRNA aminoacylation [GO:0006428]	aminoacyl-tRNA editing activity [GO:0002161]; ATP binding [GO:0005524]; isoleucine-tRNA ligase activity [GO:0004822]; zinc ion binding [GO:0008270]	cytoplasm [GO:0005737]	PF08264;PF00133;PF06827;
B1Z7T0	Beta-ketoacyl synthase	Mpop_5058	GO:0016740		transferase activity [GO:0016740]		transferase activity [GO:0016740]		PF00109;PF02801;
N9WB06	Monooxygenase flavin-binding family protein	EBMC1_12586	GO:0004497		monooxygenase activity [GO:0004497]		monooxygenase activity [GO:0004497]
A0A095B1J9	Histidine kinase (EC 2.7.13.3)	FG91_01479	GO:0005524; GO:0005622; GO:0016020; GO:0000155	2.7.13.3	intracellular [GO:0005622]; membrane [GO:0016020]; ATP binding [GO:0005524]; phosphorelay sensor kinase activity [GO:0000155]		ATP binding [GO:0005524]; phosphorelay sensor kinase activity [GO:0000155]	intracellular [GO:0005622]; membrane [GO:0016020]	PF02518;PF00512;
X6GNY2	ABC transporter substrate-binding protein	X737_04880	GO:0005215		transporter activity [GO:0005215]		transporter activity [GO:0005215]		PF01547;
A0A095C640	Twin-arginine translocation pathway signal	FG95_00490	GO:0016491		oxidoreductase activity [GO:0016491]		oxidoreductase activity [GO:0016491]		PF01315;PF02738;
A0A095ASQ0	ATPase AAA	FG95_03130	GO:0005524; GO:0016787		ATP binding [GO:0005524]; hydrolase activity [GO:0016787]		ATP binding [GO:0005524]; hydrolase activity [GO:0016787]		PF00004;PF02933;PF02359;
A0A095BYN4	Phosphoenolpyruvate carboxylase (PEPC) (PEPCase) (EC 4.1.1.31)	ppc FG91_01030	GO:0015977; GO:0000287; GO:0006107; GO:0008964; GO:0006099	4.1.1.31	magnesium ion binding [GO:0000287]; phosphoenolpyruvate carboxylase activity [GO:0008964]; carbon fixation [GO:0015977]; oxaloacetate metabolic process [GO:0006107]; tricarboxylic acid cycle [GO:0006099]	carbon fixation [GO:0015977]; oxaloacetate metabolic process [GO:0006107]; tricarboxylic acid cycle [GO:0006099]	magnesium ion binding [GO:0000287]; phosphoenolpyruvate carboxylase activity [GO:0008964]		PF00311;
A0A0A7PIF6	Malate synthase G (EC 2.3.3.9)	glcB SKP52_15210	GO:0005737; GO:0006097; GO:0004474; GO:0046872; GO:0006099	2.3.3.9	cytoplasm [GO:0005737]; malate synthase activity [GO:0004474]; metal ion binding [GO:0046872]; glyoxylate cycle [GO:0006097]; tricarboxylic acid cycle [GO:0006099]	glyoxylate cycle [GO:0006097]; tricarboxylic acid cycle [GO:0006099]	malate synthase activity [GO:0004474]; metal ion binding [GO:0046872]	cytoplasm [GO:0005737]	PF01274;	PATHWAY: Carbohydrate metabolism; glyoxylate cycle; (S)-malate from isocitrate: step 2/2. {ECO:0000256|HAMAP-Rule:MF_00641, ECO:0000256|RuleBase:RU003572, ECO:0000256|SAAS:SAAS00013009}.
M2U4E9	Superfamily II DNA and RNA helicase	C725_1490	GO:0004386		helicase activity [GO:0004386]		helicase activity [GO:0004386]		PF00271;
A0A085Z925	Probable potassium transport system protein kup	kup IX39_10060	GO:0016021; GO:0005886; GO:0015079		integral component of membrane [GO:0016021]; plasma membrane [GO:0005886]; potassium ion transmembrane transporter activity [GO:0015079]		potassium ion transmembrane transporter activity [GO:0015079]	integral component of membrane [GO:0016021]; plasma membrane [GO:0005886]	PF02705;
A0A095B989	2-nitropropane dioxygenase	FG95_01284	GO:0051213; GO:0018580		dioxygenase activity [GO:0051213]; nitronate monooxygenase activity [GO:0018580]		dioxygenase activity [GO:0051213]; nitronate monooxygenase activity [GO:0018580]		PF03060;
C7PIA7	Dihydrolipoyl dehydrogenase (EC 1.8.1.4)	Cpin_6263	GO:0005623; GO:0045454; GO:0004148; GO:0050660; GO:0006096	1.8.1.4	cell [GO:0005623]; dihydrolipoyl dehydrogenase activity [GO:0004148]; flavin adenine dinucleotide binding [GO:0050660]; cell redox homeostasis [GO:0045454]; glycolytic process [GO:0006096]	cell redox homeostasis [GO:0045454]; glycolytic process [GO:0006096]	dihydrolipoyl dehydrogenase activity [GO:0004148]; flavin adenine dinucleotide binding [GO:0050660]	cell [GO:0005623]	PF07992;PF02852;
A0A087M0W3	Malic enzyme (EC 1.1.1.40)	JP75_15175	GO:0051287; GO:0005829; GO:0004471; GO:0004473; GO:0006108; GO:0030145; GO:0008948; GO:0016746	1.1.1.40	cytosol [GO:0005829]; malate dehydrogenase (decarboxylating) (NAD+) activity [GO:0004471]; malate dehydrogenase (decarboxylating) (NADP+) activity [GO:0004473]; manganese ion binding [GO:0030145]; NAD binding [GO:0051287]; oxaloacetate decarboxylase activity [GO:0008948]; transferase activity, transferring acyl groups [GO:0016746]; malate metabolic process [GO:0006108]	malate metabolic process [GO:0006108]	malate dehydrogenase (decarboxylating) (NAD+) activity [GO:0004471]; malate dehydrogenase (decarboxylating) (NADP+) activity [GO:0004473]; manganese ion binding [GO:0030145]; NAD binding [GO:0051287]; oxaloacetate decarboxylase activity [GO:0008948]; transferase activity, transferring acyl groups [GO:0016746]	cytosol [GO:0005829]	PF00390;PF03949;PF01515;
A0A095ATK8	Pyruvate phosphate dikinase (EC 2.7.9.1)	FG91_02241	GO:0005524; GO:0016301; GO:0046872; GO:0006090; GO:0050242	2.7.9.1	ATP binding [GO:0005524]; kinase activity [GO:0016301]; metal ion binding [GO:0046872]; pyruvate, phosphate dikinase activity [GO:0050242]; pyruvate metabolic process [GO:0006090]	pyruvate metabolic process [GO:0006090]	ATP binding [GO:0005524]; kinase activity [GO:0016301]; metal ion binding [GO:0046872]; pyruvate, phosphate dikinase activity [GO:0050242]		PF00391;PF02896;PF01326;
A0A095CZ98	TonB-dependent receptor	FG91_03719	GO:0009279; GO:0004872; GO:0005215		cell outer membrane [GO:0009279]; receptor activity [GO:0004872]; transporter activity [GO:0005215]		receptor activity [GO:0004872]; transporter activity [GO:0005215]	cell outer membrane [GO:0009279]	PF07715;PF00593;
T0J6L8	Amidohydrolase	M529_03385	GO:0016810		hydrolase activity, acting on carbon-nitrogen (but not peptide) bonds [GO:0016810]		hydrolase activity, acting on carbon-nitrogen (but not peptide) bonds [GO:0016810]		PF07969;
A0A095AP89	Hydrophobe/amphiphile efflux-1 (HAE1) family protein	FG91_03279	GO:0016021; GO:0005215		integral component of membrane [GO:0016021]; transporter activity [GO:0005215]		transporter activity [GO:0005215]	integral component of membrane [GO:0016021]	PF00873;
Q1GRG7	Phosphoenolpyruvate carboxykinase [ATP] (PCK) (PEP carboxykinase) (PEPCK) (EC 4.1.1.49)	pckA Sala_2046	GO:0005524; GO:0005737; GO:0006094; GO:0016301; GO:0046872; GO:0004612	4.1.1.49	cytoplasm [GO:0005737]; ATP binding [GO:0005524]; kinase activity [GO:0016301]; metal ion binding [GO:0046872]; phosphoenolpyruvate carboxykinase (ATP) activity [GO:0004612]; gluconeogenesis [GO:0006094]	gluconeogenesis [GO:0006094]	ATP binding [GO:0005524]; kinase activity [GO:0016301]; metal ion binding [GO:0046872]; phosphoenolpyruvate carboxykinase (ATP) activity [GO:0004612]	cytoplasm [GO:0005737]	PF01293;	PATHWAY: Carbohydrate biosynthesis; gluconeogenesis. {ECO:0000256|HAMAP-Rule:MF_00453, ECO:0000256|SAAS:SAAS00051732}.
H8KU44	Type I site-specific deoxyribonuclease, HsdR family	Solca_1966	GO:0005524; GO:0003677; GO:0009307; GO:0009035		ATP binding [GO:0005524]; DNA binding [GO:0003677]; Type I site-specific deoxyribonuclease activity [GO:0009035]; DNA restriction-modification system [GO:0009307]	DNA restriction-modification system [GO:0009307]	ATP binding [GO:0005524]; DNA binding [GO:0003677]; Type I site-specific deoxyribonuclease activity [GO:0009035]		PF12008;PF04313;PF04851;
A0A0A7PCE8	TonB-dependent receptor	SKP52_04245	GO:0016020; GO:0004872; GO:0006810		membrane [GO:0016020]; receptor activity [GO:0004872]; transport [GO:0006810]	transport [GO:0006810]	receptor activity [GO:0004872]	membrane [GO:0016020]	PF07715;PF00593;
A0A085EUK1	ATP-dependent Clp protease ATP-binding subunit ClpA	FF80_03467	GO:0005524; GO:0004176		ATP binding [GO:0005524]; ATP-dependent peptidase activity [GO:0004176]		ATP binding [GO:0005524]; ATP-dependent peptidase activity [GO:0004176]		PF00004;PF07724;PF02861;PF10431;
Q1GRD4	60 kDa chaperonin 2 (GroEL protein 2) (Protein Cpn60 2)	groL2 groEL2 Sala_2079	GO:0005524; GO:0005737; GO:0042026		cytoplasm [GO:0005737]; ATP binding [GO:0005524]; protein refolding [GO:0042026]	protein refolding [GO:0042026]	ATP binding [GO:0005524]	cytoplasm [GO:0005737]	PF00118;
M2T917	Arginine--tRNA ligase (EC 6.1.1.19) (Arginyl-tRNA synthetase)	argS C725_1612	GO:0005524; GO:0004814; GO:0006420; GO:0005737	6.1.1.19	cytoplasm [GO:0005737]; arginine-tRNA ligase activity [GO:0004814]; ATP binding [GO:0005524]; arginyl-tRNA aminoacylation [GO:0006420]	arginyl-tRNA aminoacylation [GO:0006420]	arginine-tRNA ligase activity [GO:0004814]; ATP binding [GO:0005524]	cytoplasm [GO:0005737]	PF03485;PF05746;PF00133;PF00750;
A0A095AND5	Methyl-accepting chemotaxis sensory transducer	FG91_03651	GO:0016020; GO:0004871		membrane [GO:0016020]; signal transducer activity [GO:0004871]		signal transducer activity [GO:0004871]	membrane [GO:0016020]	PF00571;PF00015;
A0A095C125	UvrABC system protein A (UvrA protein) (Excinuclease ABC subunit A)	uvrA FG91_00116	GO:0005524; GO:0016887; GO:0003677; GO:0009432; GO:0005737; GO:0009381; GO:0009380; GO:0006289; GO:0008270		cytoplasm [GO:0005737]; excinuclease repair complex [GO:0009380]; ATP binding [GO:0005524]; ATPase activity [GO:0016887]; DNA binding [GO:0003677]; excinuclease ABC activity [GO:0009381]; zinc ion binding [GO:0008270]; nucleotide-excision repair [GO:0006289]; SOS response [GO:0009432]	nucleotide-excision repair [GO:0006289]; SOS response [GO:0009432]	ATPase activity [GO:0016887]; ATP binding [GO:0005524]; DNA binding [GO:0003677]; excinuclease ABC activity [GO:0009381]; zinc ion binding [GO:0008270]	cytoplasm [GO:0005737]; excinuclease repair complex [GO:0009380]
A0A0A7PGF8	NAD-glutamate dehydrogenase	SKP52_00435	GO:0019551; GO:0004352		glutamate dehydrogenase (NAD+) activity [GO:0004352]; glutamate catabolic process to 2-oxoglutarate [GO:0019551]	glutamate catabolic process to 2-oxoglutarate [GO:0019551]	glutamate dehydrogenase (NAD+) activity [GO:0004352]		PF05088;
Q1GS96	AMP-dependent synthetase and ligase	Sala_1763	GO:0016874		ligase activity [GO:0016874]		ligase activity [GO:0016874]		PF00501;PF13193;
A5VEJ3	AMP-dependent synthetase and ligase	Swit_4371	GO:0016874		ligase activity [GO:0016874]		ligase activity [GO:0016874]		PF00501;PF13193;
A0A095AR21	Glutamate synthase (NADPH) large subunit (EC 1.4.1.13)	FG91_03797	GO:0006537; GO:0004355	1.4.1.13	glutamate synthase (NADPH) activity [GO:0004355]; glutamate biosynthetic process [GO:0006537]	glutamate biosynthetic process [GO:0006537]	glutamate synthase (NADPH) activity [GO:0004355]		PF00310;PF04898;PF01645;PF01493;
A0A085FM09	Beta-glucosidase	FF80_00259	GO:0005975; GO:0004553		hydrolase activity, hydrolyzing O-glycosyl compounds [GO:0004553]; carbohydrate metabolic process [GO:0005975]	carbohydrate metabolic process [GO:0005975]	hydrolase activity, hydrolyzing O-glycosyl compounds [GO:0004553]		PF14310;PF00933;PF01915;PF07691;
A0A095AMA0	Propionyl-CoA carboxylase (EC 6.4.1.3)	FG91_03923	GO:0004658	6.4.1.3	propionyl-CoA carboxylase activity [GO:0004658]		propionyl-CoA carboxylase activity [GO:0004658]		PF01039;
A0A095D6H0	Alpha-2-macroglobulin-like protein	FG91_01728	GO:0004866		endopeptidase inhibitor activity [GO:0004866]		endopeptidase inhibitor activity [GO:0004866]		PF00207;PF01835;PF07703;PF11974;
A0A085F827	AAA_5 ATPase	FG93_03935	GO:0005524; GO:0016887		ATP binding [GO:0005524]; ATPase activity [GO:0016887]		ATPase activity [GO:0016887]; ATP binding [GO:0005524]		PF07728;
A0A095D1H2	Aconitate hydratase (Aconitase) (EC 4.2.1.3)	FG91_03152	GO:0051539; GO:0003994	4.2.1.3	4 iron, 4 sulfur cluster binding [GO:0051539]; aconitate hydratase activity [GO:0003994]		4 iron, 4 sulfur cluster binding [GO:0051539]; aconitate hydratase activity [GO:0003994]		PF00330;PF00694;
A0A095D4L1	Adenylosuccinate lyase (ASL) (EC 4.3.2.2) (Adenylosuccinase)	FG91_02423	GO:0044208; GO:0006189; GO:0070626; GO:0004018	4.3.2.2	(S)-2-(5-amino-1-(5-phospho-D-ribosyl)imidazole-4-carboxamido)succinate AMP-lyase (fumarate-forming) activity [GO:0070626]; N6-(1,2-dicarboxyethyl)AMP AMP-lyase (fumarate-forming) activity [GO:0004018]; 'de novo' AMP biosynthetic process [GO:0044208]; 'de novo' IMP biosynthetic process [GO:0006189]	'de novo' AMP biosynthetic process [GO:0044208]; 'de novo' IMP biosynthetic process [GO:0006189]	(S)-2-(5-amino-1-(5-phospho-D-ribosyl)imidazole-4-carboxamido)succinate AMP-lyase (fumarate-forming) activity [GO:0070626]; N6-(1,2-dicarboxyethyl)AMP AMP-lyase (fumarate-forming) activity [GO:0004018]		PF10397;PF00206;	PATHWAY: Purine metabolism; AMP biosynthesis via de novo pathway; AMP from IMP: step 2/2. {ECO:0000256|RuleBase:RU361172}.; PATHWAY: Purine metabolism; IMP biosynthesis via de novo pathway; 5-amino-1-(5-phospho-D-ribosyl)imidazole-4-carboxamide from 5-amino-1-(5-phospho-D-ribosyl)imidazole-4-carboxylate: step 2/2. {ECO:0000256|RuleBase:RU361172}.
W0AAM3	Uncharacterized protein	NX02_08270	GO:0009279; GO:0004872; GO:0006810		cell outer membrane [GO:0009279]; receptor activity [GO:0004872]; transport [GO:0006810]	transport [GO:0006810]	receptor activity [GO:0004872]	cell outer membrane [GO:0009279]	PF07715;PF00593;
A0A095B3T5	CTP synthase (EC 6.3.4.2) (CTP synthetase) (UTP--ammonia ligase)	pyrG FG95_02079	GO:0044210; GO:0005524; GO:0003883; GO:0006541	6.3.4.2	ATP binding [GO:0005524]; CTP synthase activity [GO:0003883]; 'de novo' CTP biosynthetic process [GO:0044210]; glutamine metabolic process [GO:0006541]	'de novo' CTP biosynthetic process [GO:0044210]; glutamine metabolic process [GO:0006541]	ATP binding [GO:0005524]; CTP synthase activity [GO:0003883]		PF06418;PF00117;	PATHWAY: Pyrimidine metabolism; CTP biosynthesis via de novo pathway; CTP from UDP: step 2/2. {ECO:0000256|HAMAP-Rule:MF_01227, ECO:0000256|SAAS:SAAS00037318}.
C7PFW1	Alanine--tRNA ligase (EC 6.1.1.7) (Alanyl-tRNA synthetase)	alaS Cpin_0446	GO:0005524; GO:0004813; GO:0006419; GO:0005737; GO:0000049; GO:0008270	6.1.1.7	cytoplasm [GO:0005737]; alanine-tRNA ligase activity [GO:0004813]; ATP binding [GO:0005524]; tRNA binding [GO:0000049]; zinc ion binding [GO:0008270]; alanyl-tRNA aminoacylation [GO:0006419]	alanyl-tRNA aminoacylation [GO:0006419]	alanine-tRNA ligase activity [GO:0004813]; ATP binding [GO:0005524]; tRNA binding [GO:0000049]; zinc ion binding [GO:0008270]	cytoplasm [GO:0005737]	PF01411;PF07973;
A0A0A7PIZ4	Peptidase M16-like protein	SKP52_15375	GO:0046872; GO:0004222		metal ion binding [GO:0046872]; metalloendopeptidase activity [GO:0004222]		metal ion binding [GO:0046872]; metalloendopeptidase activity [GO:0004222]		PF00675;PF05193;
A0A095D7F2	Acetolactate synthase	FG95_02661	GO:0003824; GO:0000287; GO:0030976		catalytic activity [GO:0003824]; magnesium ion binding [GO:0000287]; thiamine pyrophosphate binding [GO:0030976]		catalytic activity [GO:0003824]; magnesium ion binding [GO:0000287]; thiamine pyrophosphate binding [GO:0030976]		PF02775;PF00205;PF02776;
A0A0A7PK10	PAS/PAC sensor-containing diguanylate cyclase/phosphodiesterase	SKP52_06645	GO:0035438; GO:0005622; GO:0000155		intracellular [GO:0005622]; cyclic-di-GMP binding [GO:0035438]; phosphorelay sensor kinase activity [GO:0000155]		cyclic-di-GMP binding [GO:0035438]; phosphorelay sensor kinase activity [GO:0000155]	intracellular [GO:0005622]	PF00563;PF00990;PF08448;PF07238;
A0A085FC39	NADH-quinone oxidoreductase subunit B (EC 1.6.5.11) (NADH dehydrogenase I subunit B) (NDH-1 subunit B)	nuoB_2 nuoB FG93_03656	GO:0051539; GO:0008137; GO:0005506; GO:0005886; GO:0048038; GO:0006810	1.6.5.11	plasma membrane [GO:0005886]; 4 iron, 4 sulfur cluster binding [GO:0051539]; iron ion binding [GO:0005506]; NADH dehydrogenase (ubiquinone) activity [GO:0008137]; quinone binding [GO:0048038]; transport [GO:0006810]	transport [GO:0006810]	4 iron, 4 sulfur cluster binding [GO:0051539]; iron ion binding [GO:0005506]; NADH dehydrogenase (ubiquinone) activity [GO:0008137]; quinone binding [GO:0048038]	plasma membrane [GO:0005886]	PF01058;
A3WER9	Uncharacterized protein	NAP1_12408							PF04332;
A0A095DJ83	Error-prone DNA polymerase (EC 2.7.7.7)	dnaE2_1 dnaE2 FG95_00252	GO:0008408; GO:0003677; GO:0006281; GO:0006260; GO:0003887; GO:0005737	2.7.7.7	cytoplasm [GO:0005737]; 3'-5' exonuclease activity [GO:0008408]; DNA binding [GO:0003677]; DNA-directed DNA polymerase activity [GO:0003887]; DNA repair [GO:0006281]; DNA replication [GO:0006260]	DNA repair [GO:0006281]; DNA replication [GO:0006260]	3'-5' exonuclease activity [GO:0008408]; DNA binding [GO:0003677]; DNA-directed DNA polymerase activity [GO:0003887]	cytoplasm [GO:0005737]	PF07733;PF14579;
A0A0A7PQA8	Error-prone DNA polymerase (EC 2.7.7.7)	dnaE2c dnaE2 SKP52_23230	GO:0008408; GO:0003677; GO:0006281; GO:0006260; GO:0003887; GO:0005737	2.7.7.7	cytoplasm [GO:0005737]; 3'-5' exonuclease activity [GO:0008408]; DNA binding [GO:0003677]; DNA-directed DNA polymerase activity [GO:0003887]; DNA repair [GO:0006281]; DNA replication [GO:0006260]	DNA repair [GO:0006281]; DNA replication [GO:0006260]	3'-5' exonuclease activity [GO:0008408]; DNA binding [GO:0003677]; DNA-directed DNA polymerase activity [GO:0003887]	cytoplasm [GO:0005737]	PF07733;PF14579;
Q1GT81	Dihydroorotase (DHOase) (EC 3.5.2.3)	pyrC Sala_1427	GO:0044205; GO:0004151; GO:0019856; GO:0008270	3.5.2.3	dihydroorotase activity [GO:0004151]; zinc ion binding [GO:0008270]; 'de novo' UMP biosynthetic process [GO:0044205]; pyrimidine nucleobase biosynthetic process [GO:0019856]	'de novo' UMP biosynthetic process [GO:0044205]; pyrimidine nucleobase biosynthetic process [GO:0019856]	dihydroorotase activity [GO:0004151]; zinc ion binding [GO:0008270]		PF01979;	PATHWAY: Pyrimidine metabolism; UMP biosynthesis via de novo pathway; (S)-dihydroorotate from bicarbonate: step 3/3. {ECO:0000255|HAMAP-Rule:MF_00219}.
C7PUB8	Glutamine synthetase catalytic region	Cpin_1662	GO:0004356; GO:0006807		glutamate-ammonia ligase activity [GO:0004356]; nitrogen compound metabolic process [GO:0006807]	nitrogen compound metabolic process [GO:0006807]	glutamate-ammonia ligase activity [GO:0004356]		PF00120;PF12437;
A0A095B2J6	Polysaccharide biosynthesis protein	FG95_02207	GO:0016020; GO:0000271		membrane [GO:0016020]; polysaccharide biosynthetic process [GO:0000271]	polysaccharide biosynthetic process [GO:0000271]		membrane [GO:0016020]	PF01943;
A0A095AQL8	TonB-dependent receptor	FG91_03169	GO:0016020; GO:0004872; GO:0006810		membrane [GO:0016020]; receptor activity [GO:0004872]; transport [GO:0006810]	transport [GO:0006810]	receptor activity [GO:0004872]	membrane [GO:0016020]	PF07715;
A0A0B8Y4Y3	Acetyl-coenzyme A synthetase (EC 6.2.1.1)	acsA PBAC_02410	GO:0016208; GO:0003987; GO:0019427	6.2.1.1	acetate-CoA ligase activity [GO:0003987]; AMP binding [GO:0016208]; acetyl-CoA biosynthetic process from acetate [GO:0019427]	acetyl-CoA biosynthetic process from acetate [GO:0019427]	acetate-CoA ligase activity [GO:0003987]; AMP binding [GO:0016208]		PF00501;PF13193;
A0A095AU83	Autotransporter beta-domain	FG91_02466
A0A0A0F846	Thioredoxin	N799_05680	GO:0005623; GO:0045454; GO:0006662; GO:0015035		cell [GO:0005623]; protein disulfide oxidoreductase activity [GO:0015035]; cell redox homeostasis [GO:0045454]; glycerol ether metabolic process [GO:0006662]	cell redox homeostasis [GO:0045454]; glycerol ether metabolic process [GO:0006662]	protein disulfide oxidoreductase activity [GO:0015035]	cell [GO:0005623]	PF00085;
A0A085EXD2	NH(3)-dependent NAD(+) synthetase (EC 6.3.1.5)	FG93_05386	GO:0005524; GO:0009435; GO:0003952; GO:0008795; GO:0016810	6.3.1.5	ATP binding [GO:0005524]; hydrolase activity, acting on carbon-nitrogen (but not peptide) bonds [GO:0016810]; NAD+ synthase (glutamine-hydrolyzing) activity [GO:0003952]; NAD+ synthase activity [GO:0008795]; NAD biosynthetic process [GO:0009435]	NAD biosynthetic process [GO:0009435]	ATP binding [GO:0005524]; hydrolase activity, acting on carbon-nitrogen (but not peptide) bonds [GO:0016810]; NAD+ synthase (glutamine-hydrolyzing) activity [GO:0003952]; NAD+ synthase activity [GO:0008795]		PF00795;PF02540;
T0I8Y6	Penicillin-binding protein	L288_11520	GO:0008658		penicillin binding [GO:0008658]		penicillin binding [GO:0008658]		PF00912;PF00905;
A0A095BNE6	Uncharacterized protein	FG91_03320							PF05988;
Q1GSF5	Amino acid permease-associated region	Sala_1704	GO:0015171; GO:0016021		integral component of membrane [GO:0016021]; amino acid transmembrane transporter activity [GO:0015171]		amino acid transmembrane transporter activity [GO:0015171]	integral component of membrane [GO:0016021]	PF13520;
A0A095C3P5	Twin-arginine translocation pathway signal	FG95_01401							PF05960;
A0A087M000	Aconitate hydratase (Aconitase) (EC 4.2.1.3)	JP75_16585	GO:0051539; GO:0003994	4.2.1.3	4 iron, 4 sulfur cluster binding [GO:0051539]; aconitate hydratase activity [GO:0003994]		4 iron, 4 sulfur cluster binding [GO:0051539]; aconitate hydratase activity [GO:0003994]		PF00330;PF00694;
A0A095B2Q1	Histidine kinase (EC 2.7.13.3)	FG91_00145	GO:0004673	2.7.13.3	protein histidine kinase activity [GO:0004673]		protein histidine kinase activity [GO:0004673]		PF01590;PF02518;
A0A0A7PGA0	Uncharacterized protein	SKP52_00125							PF07237;
F8EJI8	TonB-dependent receptor plug	Runsl_4490	GO:0009279; GO:0004872; GO:0006810		cell outer membrane [GO:0009279]; receptor activity [GO:0004872]; transport [GO:0006810]	transport [GO:0006810]	receptor activity [GO:0004872]	cell outer membrane [GO:0009279]	PF13715;PF07715;
H6SKT4	Uncharacterized protein	RSPPHO_01973							PF11843;
A0A087LZ57	Multidrug ABC transporter	JP75_17515	GO:0005524; GO:0042626; GO:0016021		integral component of membrane [GO:0016021]; ATP binding [GO:0005524]; ATPase activity, coupled to transmembrane movement of substances [GO:0042626]		ATPase activity, coupled to transmembrane movement of substances [GO:0042626]; ATP binding [GO:0005524]	integral component of membrane [GO:0016021]	PF00664;PF00005;
A0A095B199	Hydrophobe/amphiphile efflux-1 (HAE1) family protein	FG91_00986	GO:0016021; GO:0005215		integral component of membrane [GO:0016021]; transporter activity [GO:0005215]		transporter activity [GO:0005215]	integral component of membrane [GO:0016021]	PF00873;
A0A085F1R3	Argininosuccinate lyase (ASAL) (EC 4.3.2.1) (Arginosuccinase)	argH_2 argH FF80_02815	GO:0042450; GO:0004056; GO:0005737	4.3.2.1	cytoplasm [GO:0005737]; argininosuccinate lyase activity [GO:0004056]; arginine biosynthetic process via ornithine [GO:0042450]	arginine biosynthetic process via ornithine [GO:0042450]	argininosuccinate lyase activity [GO:0004056]	cytoplasm [GO:0005737]	PF14698;PF00206;	PATHWAY: Amino-acid biosynthesis; L-arginine biosynthesis; L-arginine from L-ornithine and carbamoyl phosphate: step 3/3. {ECO:0000256|HAMAP-Rule:MF_00006, ECO:0000256|SAAS:SAAS00211033}.
A0A0D8KMD2	Glucose dehydrogenase	RP75_25870	GO:0050660; GO:0016614		flavin adenine dinucleotide binding [GO:0050660]; oxidoreductase activity, acting on CH-OH group of donors [GO:0016614]		flavin adenine dinucleotide binding [GO:0050660]; oxidoreductase activity, acting on CH-OH group of donors [GO:0016614]		PF01494;PF05199;PF00732;
A0A0A7PNJ6	Uncharacterized protein	SKP52_19525
A0A095AXU4	DNA topoisomerase 4 subunit A (EC 5.99.1.3) (Topoisomerase IV subunit A)	parC FG91_01561	GO:0005524; GO:0003677; GO:0003918; GO:0006265; GO:0005694; GO:0007059; GO:0019897	5.99.1.3	chromosome [GO:0005694]; extrinsic component of plasma membrane [GO:0019897]; ATP binding [GO:0005524]; DNA binding [GO:0003677]; DNA topoisomerase type II (ATP-hydrolyzing) activity [GO:0003918]; chromosome segregation [GO:0007059]; DNA topological change [GO:0006265]	chromosome segregation [GO:0007059]; DNA topological change [GO:0006265]	ATP binding [GO:0005524]; DNA binding [GO:0003677]; DNA topoisomerase type II (ATP-hydrolyzing) activity [GO:0003918]	chromosome [GO:0005694]; extrinsic component of plasma membrane [GO:0019897]	PF03989;PF00521;
A0A077KKY6	Amino acid adenylation protein	CHSO_3325	GO:0016874		ligase activity [GO:0016874]		ligase activity [GO:0016874]		PF00501;PF13193;PF07993;PF00550;
A0A095D6Y5	Peptidase M16-like protein	FG91_01617	GO:0046872; GO:0004222		metal ion binding [GO:0046872]; metalloendopeptidase activity [GO:0004222]		metal ion binding [GO:0046872]; metalloendopeptidase activity [GO:0004222]		PF00675;PF05193;
A0A097EHG6	UvrABC system protein B (Protein UvrB) (Excinuclease ABC subunit B)	uvrB MC45_12180	GO:0005524; GO:0003677; GO:0009432; GO:0005737; GO:0009381; GO:0004386; GO:0006289		cytoplasm [GO:0005737]; ATP binding [GO:0005524]; DNA binding [GO:0003677]; excinuclease ABC activity [GO:0009381]; helicase activity [GO:0004386]; nucleotide-excision repair [GO:0006289]; SOS response [GO:0009432]	nucleotide-excision repair [GO:0006289]; SOS response [GO:0009432]	ATP binding [GO:0005524]; DNA binding [GO:0003677]; excinuclease ABC activity [GO:0009381]; helicase activity [GO:0004386]	cytoplasm [GO:0005737]	PF00271;PF04851;PF02151;PF12344;
A0A077XRF4	Phosphoribosylformylglycinamidine synthase (FGAM synthase) (FGAMS) (EC 6.3.5.3) (Formylglycinamide ribonucleotide amidotransferase)	purL BN1088_1432327	GO:0006189; GO:0005524; GO:0005737; GO:0006541; GO:0046872; GO:0004642	6.3.5.3	cytoplasm [GO:0005737]; ATP binding [GO:0005524]; metal ion binding [GO:0046872]; phosphoribosylformylglycinamidine synthase activity [GO:0004642]; 'de novo' IMP biosynthetic process [GO:0006189]; glutamine metabolic process [GO:0006541]	'de novo' IMP biosynthetic process [GO:0006189]; glutamine metabolic process [GO:0006541]	ATP binding [GO:0005524]; metal ion binding [GO:0046872]; phosphoribosylformylglycinamidine synthase activity [GO:0004642]	cytoplasm [GO:0005737]	PF02769;	PATHWAY: Purine metabolism; IMP biosynthesis via de novo pathway; 5-amino-1-(5-phospho-D-ribosyl)imidazole from N(2)-formyl-N(1)-(5-phospho-D-ribosyl)glycinamide: step 1/2. {ECO:0000256|HAMAP-Rule:MF_00419}.
A0A0C1IBJ1	ABC transporter permease	HY58_03675	GO:0016021; GO:0005886		integral component of membrane [GO:0016021]; plasma membrane [GO:0005886]			integral component of membrane [GO:0016021]; plasma membrane [GO:0005886]	PF02687;PF12704;
A0A095AQX3	4-hydroxy-3-methylbut-2-en-1-yl diphosphate synthase (flavodoxin) (EC 1.17.7.3) (1-hydroxy-2-methyl-2-(E)-butenyl 4-diphosphate synthase)	ispG FG91_03917	GO:0051539; GO:0046429; GO:0005506; GO:0019288; GO:0016114	1.17.7.3	4 iron, 4 sulfur cluster binding [GO:0051539]; 4-hydroxy-3-methylbut-2-en-1-yl diphosphate synthase activity [GO:0046429]; iron ion binding [GO:0005506]; isopentenyl diphosphate biosynthetic process, methylerythritol 4-phosphate pathway [GO:0019288]; terpenoid biosynthetic process [GO:0016114]	isopentenyl diphosphate biosynthetic process, methylerythritol 4-phosphate pathway [GO:0019288]; terpenoid biosynthetic process [GO:0016114]	4-hydroxy-3-methylbut-2-en-1-yl diphosphate synthase activity [GO:0046429]; 4 iron, 4 sulfur cluster binding [GO:0051539]; iron ion binding [GO:0005506]		PF04551;	PATHWAY: Isoprenoid biosynthesis; isopentenyl diphosphate biosynthesis via DXP pathway; isopentenyl diphosphate from 1-deoxy-D-xylulose 5-phosphate: step 5/6. {ECO:0000256|HAMAP-Rule:MF_00159, ECO:0000256|SAAS:SAAS00088771}.
A0A095BYG6	Flagellar biosynthesis protein FlhA	FG91_00945	GO:0044780; GO:0016021; GO:0009306		integral component of membrane [GO:0016021]; bacterial-type flagellum assembly [GO:0044780]; protein secretion [GO:0009306]	bacterial-type flagellum assembly [GO:0044780]; protein secretion [GO:0009306]		integral component of membrane [GO:0016021]	PF00771;
A0A095B428	Tat pathway signal protein	FG95_02319							PF05960;
A0A095BQ91	Tetratricopeptide TPR_2	FG91_02942							PF13181;
E6WQ80	Acriflavin resistance protein	Psesu_0471	GO:0016020; GO:0005215		membrane [GO:0016020]; transporter activity [GO:0005215]		transporter activity [GO:0005215]	membrane [GO:0016020]	PF00873;
A0A0C1ICW1	Potassium transporter	HY58_06190	GO:0016021; GO:0006813; GO:0015299		integral component of membrane [GO:0016021]; solute:proton antiporter activity [GO:0015299]; potassium ion transport [GO:0006813]	potassium ion transport [GO:0006813]	solute:proton antiporter activity [GO:0015299]	integral component of membrane [GO:0016021]	PF00999;PF02254;
A0A095DIA5	Plasmid partitioning-family protein	FG95_00287							PF01656;
N9WAA0	3-isopropylmalate dehydratase large subunit (EC 4.2.1.33) (Alpha-IPM isomerase) (Isopropylmalate isomerase)	leuC EBMC1_14530	GO:0003861; GO:0051539; GO:0016853; GO:0009098; GO:0046872	4.2.1.33	3-isopropylmalate dehydratase activity [GO:0003861]; 4 iron, 4 sulfur cluster binding [GO:0051539]; isomerase activity [GO:0016853]; metal ion binding [GO:0046872]; leucine biosynthetic process [GO:0009098]	leucine biosynthetic process [GO:0009098]	3-isopropylmalate dehydratase activity [GO:0003861]; 4 iron, 4 sulfur cluster binding [GO:0051539]; isomerase activity [GO:0016853]; metal ion binding [GO:0046872]		PF00330;	PATHWAY: Amino-acid biosynthesis; L-leucine biosynthesis; L-leucine from 3-methyl-2-oxobutanoate: step 2/4. {ECO:0000256|HAMAP-Rule:MF_01026, ECO:0000256|SAAS:SAAS00091405}.
A0A095D827	1-deoxy-D-xylulose-5-phosphate synthase (EC 2.2.1.7) (1-deoxyxylulose-5-phosphate synthase)	dxs FG91_01281	GO:0052865; GO:0008661; GO:0000287; GO:0016114; GO:0009228; GO:0030976	2.2.1.7	1-deoxy-D-xylulose-5-phosphate synthase activity [GO:0008661]; magnesium ion binding [GO:0000287]; thiamine pyrophosphate binding [GO:0030976]; 1-deoxy-D-xylulose 5-phosphate biosynthetic process [GO:0052865]; terpenoid biosynthetic process [GO:0016114]; thiamine biosynthetic process [GO:0009228]	1-deoxy-D-xylulose 5-phosphate biosynthetic process [GO:0052865]; terpenoid biosynthetic process [GO:0016114]; thiamine biosynthetic process [GO:0009228]	1-deoxy-D-xylulose-5-phosphate synthase activity [GO:0008661]; magnesium ion binding [GO:0000287]; thiamine pyrophosphate binding [GO:0030976]		PF13292;PF02779;PF02780;	PATHWAY: Metabolic intermediate biosynthesis; 1-deoxy-D-xylulose 5-phosphate biosynthesis; 1-deoxy-D-xylulose 5-phosphate from D-glyceraldehyde 3-phosphate and pyruvate: step 1/1. {ECO:0000256|HAMAP-Rule:MF_00315, ECO:0000256|SAAS:SAAS00085918}.
F8EGY1	Mannosylglycoprotein endo-beta-mannosidase (EC 3.2.1.152)	Runsl_2770	GO:0052761; GO:0005576; GO:0033947; GO:0000272	3.2.1.152	extracellular region [GO:0005576]; exo-1,4-beta-D-glucosaminidase activity [GO:0052761]; mannosylglycoprotein endo-beta-mannosidase activity [GO:0033947]; polysaccharide catabolic process [GO:0000272]	polysaccharide catabolic process [GO:0000272]	exo-1,4-beta-D-glucosaminidase activity [GO:0052761]; mannosylglycoprotein endo-beta-mannosidase activity [GO:0033947]	extracellular region [GO:0005576]	PF00703;PF02836;PF02837;
A0A087LXQ5	Short-chain dehydrogenase	JP75_21855	GO:0016491		oxidoreductase activity [GO:0016491]		oxidoreductase activity [GO:0016491]		PF00106;PF00596;
A0A095AXA6	Iron-regulated ABC transporter membrane component SufB	FG95_02698	GO:0016226		iron-sulfur cluster assembly [GO:0016226]	iron-sulfur cluster assembly [GO:0016226]			PF01458;
A0A0A7PT71	Uncharacterized protein	SKP52_22005							PF03928;
C7PET5	Transcription-repair-coupling factor (TRCF) (EC 3.6.4.-)	mfd Cpin_0409	GO:0005524; GO:0005737; GO:0003684; GO:0004386; GO:0006355; GO:0000716	3.6.4.-	cytoplasm [GO:0005737]; ATP binding [GO:0005524]; damaged DNA binding [GO:0003684]; helicase activity [GO:0004386]; regulation of transcription, DNA-templated [GO:0006355]; transcription-coupled nucleotide-excision repair, DNA damage recognition [GO:0000716]	regulation of transcription, DNA-templated [GO:0006355]; transcription-coupled nucleotide-excision repair, DNA damage recognition [GO:0000716]	ATP binding [GO:0005524]; damaged DNA binding [GO:0003684]; helicase activity [GO:0004386]	cytoplasm [GO:0005737]	PF02559;PF00270;PF00271;PF03461;
A0A095AS00	Glutamate--tRNA ligase (EC 6.1.1.17) (Glutamyl-tRNA synthetase)	gltX2 gltX FG91_02681	GO:0005524; GO:0005737; GO:0004818; GO:0006424; GO:0000049	6.1.1.17	cytoplasm [GO:0005737]; ATP binding [GO:0005524]; glutamate-tRNA ligase activity [GO:0004818]; tRNA binding [GO:0000049]; glutamyl-tRNA aminoacylation [GO:0006424]	glutamyl-tRNA aminoacylation [GO:0006424]	ATP binding [GO:0005524]; glutamate-tRNA ligase activity [GO:0004818]; tRNA binding [GO:0000049]	cytoplasm [GO:0005737]	PF00749;
Q1GRT5	Uncharacterized protein	Sala_1925
I0HQG2	Tetrapyrrole methylase family protein	RGE_19080	GO:0008168		methyltransferase activity [GO:0008168]		methyltransferase activity [GO:0008168]		PF00990;PF00590;
A0A095AMW6	Pseudouridine synthase (EC 5.4.99.-)	FG91_04024	GO:0003723; GO:0009982; GO:0001522	5.4.99.-	pseudouridine synthase activity [GO:0009982]; RNA binding [GO:0003723]; pseudouridine synthesis [GO:0001522]	pseudouridine synthesis [GO:0001522]	pseudouridine synthase activity [GO:0009982]; RNA binding [GO:0003723]		PF00849;
A0A095D0K8	DNA translocase FtsK	FG91_03409	GO:0005524; GO:0003677; GO:0007049; GO:0051301; GO:0007059; GO:0016021; GO:0005886		integral component of membrane [GO:0016021]; plasma membrane [GO:0005886]; ATP binding [GO:0005524]; DNA binding [GO:0003677]; cell cycle [GO:0007049]; cell division [GO:0051301]; chromosome segregation [GO:0007059]	cell cycle [GO:0007049]; cell division [GO:0051301]; chromosome segregation [GO:0007059]	ATP binding [GO:0005524]; DNA binding [GO:0003677]	integral component of membrane [GO:0016021]; plasma membrane [GO:0005886]	PF13491;PF09397;PF01580;
I3CUH0	Replicative DNA helicase (EC 3.6.4.12)	GWL_15040	GO:0005524; GO:0003677; GO:0003678; GO:0006260	3.6.4.12	ATP binding [GO:0005524]; DNA binding [GO:0003677]; DNA helicase activity [GO:0003678]; DNA replication [GO:0006260]	DNA replication [GO:0006260]	ATP binding [GO:0005524]; DNA binding [GO:0003677]; DNA helicase activity [GO:0003678]		PF00772;PF03796;
U2H6M2	DNA-directed DNA polymerase (EC 2.7.7.7)	M472_01115	GO:0008408; GO:0003677; GO:0006260; GO:0003887	2.7.7.7	3'-5' exonuclease activity [GO:0008408]; DNA binding [GO:0003677]; DNA-directed DNA polymerase activity [GO:0003887]; DNA replication [GO:0006260]	DNA replication [GO:0006260]	3'-5' exonuclease activity [GO:0008408]; DNA binding [GO:0003677]; DNA-directed DNA polymerase activity [GO:0003887]		PF07733;PF14579;PF02811;
F0S623	Uncharacterized protein	Pedsa_1567							PF10088;
A0A0A7PC66	Permease	SKP52_03685	GO:0043190; GO:0055085		ATP-binding cassette (ABC) transporter complex [GO:0043190]; transmembrane transport [GO:0055085]	transmembrane transport [GO:0055085]		ATP-binding cassette (ABC) transporter complex [GO:0043190]	PF03739;
A0A095AQ30	Isocitrate dehydrogenase [NADP] (EC 1.1.1.42)	FG91_03470	GO:0051287; GO:0004450; GO:0006102; GO:0000287; GO:0006099	1.1.1.42	isocitrate dehydrogenase (NADP+) activity [GO:0004450]; magnesium ion binding [GO:0000287]; NAD binding [GO:0051287]; isocitrate metabolic process [GO:0006102]; tricarboxylic acid cycle [GO:0006099]	isocitrate metabolic process [GO:0006102]; tricarboxylic acid cycle [GO:0006099]	isocitrate dehydrogenase (NADP+) activity [GO:0004450]; magnesium ion binding [GO:0000287]; NAD binding [GO:0051287]		PF00180;
A0A087LZY0	Pyrophosphatase (EC 3.6.1.1)	hppA JP75_16470	GO:0009678; GO:0004427; GO:0005887; GO:0000287; GO:0015992	3.6.1.1	integral component of plasma membrane [GO:0005887]; hydrogen-translocating pyrophosphatase activity [GO:0009678]; inorganic diphosphatase activity [GO:0004427]; magnesium ion binding [GO:0000287]; proton transport [GO:0015992]	proton transport [GO:0015992]	hydrogen-translocating pyrophosphatase activity [GO:0009678]; inorganic diphosphatase activity [GO:0004427]; magnesium ion binding [GO:0000287]	integral component of plasma membrane [GO:0005887]	PF03030;
A0A077XPQ3	DNA-directed DNA polymerase (EC 2.7.7.7)	BN1088_1431639	GO:0008408; GO:0003677; GO:0006260; GO:0003887	2.7.7.7	3'-5' exonuclease activity [GO:0008408]; DNA binding [GO:0003677]; DNA-directed DNA polymerase activity [GO:0003887]; DNA replication [GO:0006260]	DNA replication [GO:0006260]	3'-5' exonuclease activity [GO:0008408]; DNA binding [GO:0003677]; DNA-directed DNA polymerase activity [GO:0003887]		PF07733;PF14579;PF02811;
D8VMY0	Putative monovalent cation/H+ antiporter subunit A								PF13244;PF04039;PF00361;PF00662;
Q1GQR0	GTP-binding protein TypA	Sala_2303	GO:0005525; GO:0003924		GTP binding [GO:0005525]; GTPase activity [GO:0003924]		GTPase activity [GO:0003924]; GTP binding [GO:0005525]		PF00679;PF03144;
A0A017TGM8	Inositol-1-phosphate synthase	CAP_3938	GO:0006021; GO:0004512; GO:0008654		inositol-3-phosphate synthase activity [GO:0004512]; inositol biosynthetic process [GO:0006021]; phospholipid biosynthetic process [GO:0008654]	inositol biosynthetic process [GO:0006021]; phospholipid biosynthetic process [GO:0008654]	inositol-3-phosphate synthase activity [GO:0004512]		PF01658;PF07994;
A0A095AUU1	Amidohydrolase 3	FG91_02093	GO:0016810		hydrolase activity, acting on carbon-nitrogen (but not peptide) bonds [GO:0016810]		hydrolase activity, acting on carbon-nitrogen (but not peptide) bonds [GO:0016810]		PF07969;
A0A095B4N9	Major facilitator superfamily MFS_1	FG91_00354	GO:0016021; GO:0022857		integral component of membrane [GO:0016021]; transmembrane transporter activity [GO:0022857]		transmembrane transporter activity [GO:0022857]	integral component of membrane [GO:0016021]	PF00083;
A0A0A7PJV1	Phosphogluconate dehydratase (EC 4.2.1.12)	edd SKP52_16830	GO:0009255; GO:0004456	4.2.1.12	phosphogluconate dehydratase activity [GO:0004456]; Entner-Doudoroff pathway through 6-phosphogluconate [GO:0009255]	Entner-Doudoroff pathway through 6-phosphogluconate [GO:0009255]	phosphogluconate dehydratase activity [GO:0004456]		PF00920;
A0A0A7PDA0	UPF0051-family protein	SKP52_05060	GO:0016226		iron-sulfur cluster assembly [GO:0016226]	iron-sulfur cluster assembly [GO:0016226]			PF01458;
A0A087LWM1	ABC transporter ATP-binding protein	JP75_23830	GO:0005524; GO:0016887		ATP binding [GO:0005524]; ATPase activity [GO:0016887]		ATPase activity [GO:0016887]; ATP binding [GO:0005524]		PF00005;
A0A087M1D1	Glutamate--cysteine ligase	JP75_13155	GO:0004357; GO:0006750		glutamate-cysteine ligase activity [GO:0004357]; glutathione biosynthetic process [GO:0006750]	glutathione biosynthetic process [GO:0006750]	glutamate-cysteine ligase activity [GO:0004357]		PF04107;
A0A095C6M5	Putative membrane protein	FG95_00295							PF13687;
A0A085FR35	Cyclopropane-fatty-acyl-phospholipid synthase (EC 2.1.1.79)	FG93_01621	GO:0008825; GO:0008610	2.1.1.79	cyclopropane-fatty-acyl-phospholipid synthase activity [GO:0008825]; lipid biosynthetic process [GO:0008610]	lipid biosynthetic process [GO:0008610]	cyclopropane-fatty-acyl-phospholipid synthase activity [GO:0008825]		PF02353;
A0A021W5D8	UvrABC system protein C (Protein UvrC) (Excinuclease ABC subunit C)	uvrC AZ78_15790	GO:0003677; GO:0009432; GO:0005737; GO:0009381; GO:0009380; GO:0006289		cytoplasm [GO:0005737]; excinuclease repair complex [GO:0009380]; DNA binding [GO:0003677]; excinuclease ABC activity [GO:0009381]; nucleotide-excision repair [GO:0006289]; SOS response [GO:0009432]	nucleotide-excision repair [GO:0006289]; SOS response [GO:0009432]	DNA binding [GO:0003677]; excinuclease ABC activity [GO:0009381]	cytoplasm [GO:0005737]; excinuclease repair complex [GO:0009380]	PF01541;PF02151;PF08459;
A0A095AVJ5	DEAD/DEAH box helicase-like protein	FG91_02740	GO:0005524; GO:0004386; GO:0003676		ATP binding [GO:0005524]; helicase activity [GO:0004386]; nucleic acid binding [GO:0003676]		ATP binding [GO:0005524]; helicase activity [GO:0004386]; nucleic acid binding [GO:0003676]		PF00270;PF08494;PF00271;
A0A0A0ES22	IcaA	N792_06250
A0A095B1F2	TonB-dependent receptor	FG91_01434	GO:0009279; GO:0004872; GO:0006810		cell outer membrane [GO:0009279]; receptor activity [GO:0004872]; transport [GO:0006810]	transport [GO:0006810]	receptor activity [GO:0004872]	cell outer membrane [GO:0009279]	PF07715;PF00593;
A0A095AMG2	Ubiquinone biosynthesis O-methyltransferase	FG91_03793	GO:0008425; GO:0006744		2-polyprenyl-6-methoxy-1,4-benzoquinone methyltransferase activity [GO:0008425]; ubiquinone biosynthetic process [GO:0006744]	ubiquinone biosynthetic process [GO:0006744]	2-polyprenyl-6-methoxy-1,4-benzoquinone methyltransferase activity [GO:0008425]			PATHWAY: Cofactor biosynthesis; ubiquinone biosynthesis. {ECO:0000256|SAAS:SAAS00063519}.
A0A0A7PJI2	Protein translocase subunit SecA	secA SKP52_16300	GO:0005524; GO:0005737; GO:0065002; GO:0046872; GO:0005886; GO:0017038; GO:0006605		cytoplasm [GO:0005737]; plasma membrane [GO:0005886]; ATP binding [GO:0005524]; metal ion binding [GO:0046872]; intracellular protein transmembrane transport [GO:0065002]; protein import [GO:0017038]; protein targeting [GO:0006605]	intracellular protein transmembrane transport [GO:0065002]; protein import [GO:0017038]; protein targeting [GO:0006605]	ATP binding [GO:0005524]; metal ion binding [GO:0046872]	cytoplasm [GO:0005737]; plasma membrane [GO:0005886]	PF02810;PF07517;PF01043;PF07516;
E6WQ61	Phosphomethylpyrimidine synthase (EC 4.1.99.17) (Hydroxymethylpyrimidine phosphate synthase) (Thiamine biosynthesis protein ThiC)	thiC Psesu_0451	GO:0051539; GO:0016829; GO:0009228; GO:0009229; GO:0008270	4.1.99.17	4 iron, 4 sulfur cluster binding [GO:0051539]; lyase activity [GO:0016829]; zinc ion binding [GO:0008270]; thiamine biosynthetic process [GO:0009228]; thiamine diphosphate biosynthetic process [GO:0009229]	thiamine biosynthetic process [GO:0009228]; thiamine diphosphate biosynthetic process [GO:0009229]	4 iron, 4 sulfur cluster binding [GO:0051539]; lyase activity [GO:0016829]; zinc ion binding [GO:0008270]		PF13667;PF01964;	PATHWAY: Cofactor biosynthesis; thiamine diphosphate biosynthesis. {ECO:0000256|HAMAP-Rule:MF_00089, ECO:0000256|SAAS:SAAS00007798}.
A0A087LYH2	Peptidase M16	JP75_19580	GO:0003824; GO:0046872; GO:0006508		catalytic activity [GO:0003824]; metal ion binding [GO:0046872]; proteolysis [GO:0006508]	proteolysis [GO:0006508]	catalytic activity [GO:0003824]; metal ion binding [GO:0046872]		PF08367;PF00675;PF05193;
Q1GVG7	GMP synthase [glutamine-hydrolyzing] (EC 6.3.5.2) (GMP synthetase) (Glutamine amidotransferase)	guaA Sala_0634	GO:0005524; GO:0006177; GO:0003922; GO:0006541; GO:0016462	6.3.5.2	ATP binding [GO:0005524]; GMP synthase (glutamine-hydrolyzing) activity [GO:0003922]; pyrophosphatase activity [GO:0016462]; glutamine metabolic process [GO:0006541]; GMP biosynthetic process [GO:0006177]	glutamine metabolic process [GO:0006541]; GMP biosynthetic process [GO:0006177]	ATP binding [GO:0005524]; GMP synthase (glutamine-hydrolyzing) activity [GO:0003922]; pyrophosphatase activity [GO:0016462]		PF00117;PF00958;PF02540;	PATHWAY: Purine metabolism; GMP biosynthesis; GMP from XMP (L-Gln route): step 1/1. {ECO:0000256|HAMAP-Rule:MF_00344, ECO:0000256|SAAS:SAAS00008726}.
M0QIC6	Uncharacterized protein	GS4_14_00330							PF10898;
A0A097EJX4	Tryptophan halogenase	MC45_17590							PF04820;
A0A0D2J936	Uncharacterized protein	MNEG_11716
A0A0A7PH59	TonB-dependent receptor	SKP52_12810	GO:0009279; GO:0004872; GO:0006810		cell outer membrane [GO:0009279]; receptor activity [GO:0004872]; transport [GO:0006810]	transport [GO:0006810]	receptor activity [GO:0004872]	cell outer membrane [GO:0009279]	PF07715;PF00593;
A0A095B5J1	Cytochrome-c oxidase (EC 1.9.3.1)	FG91_00013	GO:0009060; GO:0005507; GO:0004129; GO:0022900; GO:0020037; GO:0016021; GO:0005506; GO:0005886; GO:0070469	1.9.3.1	integral component of membrane [GO:0016021]; plasma membrane [GO:0005886]; respiratory chain [GO:0070469]; copper ion binding [GO:0005507]; cytochrome-c oxidase activity [GO:0004129]; heme binding [GO:0020037]; iron ion binding [GO:0005506]; aerobic respiration [GO:0009060]; electron transport chain [GO:0022900]	aerobic respiration [GO:0009060]; electron transport chain [GO:0022900]	copper ion binding [GO:0005507]; cytochrome-c oxidase activity [GO:0004129]; heme binding [GO:0020037]; iron ion binding [GO:0005506]	integral component of membrane [GO:0016021]; plasma membrane [GO:0005886]; respiratory chain [GO:0070469]	PF00115;
A0A087M6M0	DNA-directed DNA polymerase (EC 2.7.7.7)	JP75_02940	GO:0008408; GO:0003677; GO:0006260; GO:0003887; GO:0005737	2.7.7.7	cytoplasm [GO:0005737]; 3'-5' exonuclease activity [GO:0008408]; DNA binding [GO:0003677]; DNA-directed DNA polymerase activity [GO:0003887]; DNA replication [GO:0006260]	DNA replication [GO:0006260]	3'-5' exonuclease activity [GO:0008408]; DNA binding [GO:0003677]; DNA-directed DNA polymerase activity [GO:0003887]	cytoplasm [GO:0005737]	PF07733;PF14579;PF02811;
A0A095AQ47	LPS-assembly protein LptD	lptD FG91_04001	GO:0043165; GO:0009279; GO:0015920; GO:0010033		cell outer membrane [GO:0009279]; Gram-negative-bacterium-type cell outer membrane assembly [GO:0043165]; lipopolysaccharide transport [GO:0015920]; response to organic substance [GO:0010033]	Gram-negative-bacterium-type cell outer membrane assembly [GO:0043165]; lipopolysaccharide transport [GO:0015920]; response to organic substance [GO:0010033]		cell outer membrane [GO:0009279]	PF03968;PF04453;
A0A0B2BU62	Tat pathway signal protein	PK98_11910							PF05960;
A0A087M4K4	Pseudouridine synthase (EC 5.4.99.-)	JP75_07060	GO:0003723; GO:0009982; GO:0001522	5.4.99.-	pseudouridine synthase activity [GO:0009982]; RNA binding [GO:0003723]; pseudouridine synthesis [GO:0001522]	pseudouridine synthesis [GO:0001522]	pseudouridine synthase activity [GO:0009982]; RNA binding [GO:0003723]		PF00849;
I2GPK7	TonB-dependent receptor plug	BN8_05124	GO:0009279; GO:0004872; GO:0006810		cell outer membrane [GO:0009279]; receptor activity [GO:0004872]; transport [GO:0006810]	transport [GO:0006810]	receptor activity [GO:0004872]	cell outer membrane [GO:0009279]	PF13715;PF07715;PF00593;
Q1GVV7	Uncharacterized protein	Sala_0494							PF10459;
A0A0A7PRN5	ATP-dependent DNA helicase RecQ (EC 3.6.4.12)	recQ SKP52_18915	GO:0005524; GO:0043140; GO:0006310; GO:0006281; GO:0006260; GO:0009432; GO:0005622; GO:0003676	3.6.4.12	intracellular [GO:0005622]; ATP binding [GO:0005524]; ATP-dependent 3'-5' DNA helicase activity [GO:0043140]; nucleic acid binding [GO:0003676]; DNA recombination [GO:0006310]; DNA repair [GO:0006281]; DNA replication [GO:0006260]; SOS response [GO:0009432]	DNA recombination [GO:0006310]; DNA repair [GO:0006281]; DNA replication [GO:0006260]; SOS response [GO:0009432]	ATP binding [GO:0005524]; ATP-dependent 3'-5' DNA helicase activity [GO:0043140]; nucleic acid binding [GO:0003676]	intracellular [GO:0005622]	PF00270;PF00271;PF00570;PF09382;
W9BXH0	Acyl-CoA dehydrogenase	Q27BB25_07180	GO:0003995; GO:0050660		acyl-CoA dehydrogenase activity [GO:0003995]; flavin adenine dinucleotide binding [GO:0050660]		acyl-CoA dehydrogenase activity [GO:0003995]; flavin adenine dinucleotide binding [GO:0050660]		PF00441;PF02770;PF02771;
T0IWW1	Phage tail protein	M529_04950							PF06199;
A0A095DI36	Elongation factor 4 (EF-4) (EC 3.6.5.n1) (Ribosomal back-translocase LepA)	lepA FG95_00390	GO:0005525; GO:0003924; GO:0005886; GO:0045727; GO:0043022; GO:0003746	3.6.5.n1	plasma membrane [GO:0005886]; GTP binding [GO:0005525]; GTPase activity [GO:0003924]; ribosome binding [GO:0043022]; translation elongation factor activity [GO:0003746]; positive regulation of translation [GO:0045727]	positive regulation of translation [GO:0045727]	GTPase activity [GO:0003924]; GTP binding [GO:0005525]; ribosome binding [GO:0043022]; translation elongation factor activity [GO:0003746]	plasma membrane [GO:0005886]	PF00679;PF03144;PF06421;
A0A095C711	Alpha-2-macroglobulin-like protein	FG95_00067	GO:0004866		endopeptidase inhibitor activity [GO:0004866]		endopeptidase inhibitor activity [GO:0004866]		PF00207;PF01835;PF07703;PF11974;
A0A095BM27	AMP-dependent synthetase and ligase	FG95_03701	GO:0016874		ligase activity [GO:0016874]		ligase activity [GO:0016874]		PF00501;PF13193;
A0A0A2WHY7	DNA primase (EC 2.7.7.-)	dnaG LF41_1682	GO:0003677; GO:0003896; GO:0000287; GO:1990077; GO:0008270	2.7.7.-	primosome complex [GO:1990077]; DNA binding [GO:0003677]; DNA primase activity [GO:0003896]; magnesium ion binding [GO:0000287]; zinc ion binding [GO:0008270]		DNA binding [GO:0003677]; DNA primase activity [GO:0003896]; magnesium ion binding [GO:0000287]; zinc ion binding [GO:0008270]	primosome complex [GO:1990077]	PF10410;PF08278;PF13662;PF08275;PF01807;
A0A095AQM5	Diguanylate cyclase	FG91_03306							PF00990;
F8EBP7	Oxidoreductase domain protein	Runsl_1271	GO:0016491		oxidoreductase activity [GO:0016491]		oxidoreductase activity [GO:0016491]		PF01408;
A0A0A7PF24	Iron complex outermembrane receptor protein	SKP52_08300	GO:0009279; GO:0016021; GO:0005506; GO:0004872; GO:0015891		cell outer membrane [GO:0009279]; integral component of membrane [GO:0016021]; iron ion binding [GO:0005506]; receptor activity [GO:0004872]; siderophore transport [GO:0015891]	siderophore transport [GO:0015891]	iron ion binding [GO:0005506]; receptor activity [GO:0004872]	cell outer membrane [GO:0009279]; integral component of membrane [GO:0016021]	PF07715;PF00593;
A0A095AZK7	Putative membrane protein	FG91_01442
Q1GPH8	Helicase-like protein	Sala_2739	GO:0004386		helicase activity [GO:0004386]		helicase activity [GO:0004386]		PF00271;
A8I504	Carbonic anhydrase (EC 4.2.1.1) (Carbonate dehydratase)	AZC_1793	GO:0015976; GO:0004089; GO:0008270	4.2.1.1	carbonate dehydratase activity [GO:0004089]; zinc ion binding [GO:0008270]; carbon utilization [GO:0015976]	carbon utilization [GO:0015976]	carbonate dehydratase activity [GO:0004089]; zinc ion binding [GO:0008270]		PF00484;
A0A095AQ59	Aspartate--tRNA ligase (EC 6.1.1.12)	aspS FG91_04016	GO:0005524; GO:0004815; GO:0005737; GO:0003676; GO:0006418	6.1.1.12	cytoplasm [GO:0005737]; aspartate-tRNA ligase activity [GO:0004815]; ATP binding [GO:0005524]; nucleic acid binding [GO:0003676]; tRNA aminoacylation for protein translation [GO:0006418]	tRNA aminoacylation for protein translation [GO:0006418]	aspartate-tRNA ligase activity [GO:0004815]; ATP binding [GO:0005524]; nucleic acid binding [GO:0003676]	cytoplasm [GO:0005737]	PF02938;PF00152;PF01336;
W0AEH3	Aspartyl-tRNA synthetase	NX02_11705	GO:0005524; GO:0004812; GO:0005737; GO:0003676; GO:0006418		cytoplasm [GO:0005737]; aminoacyl-tRNA ligase activity [GO:0004812]; ATP binding [GO:0005524]; nucleic acid binding [GO:0003676]; tRNA aminoacylation for protein translation [GO:0006418]	tRNA aminoacylation for protein translation [GO:0006418]	aminoacyl-tRNA ligase activity [GO:0004812]; ATP binding [GO:0005524]; nucleic acid binding [GO:0003676]	cytoplasm [GO:0005737]	PF02938;PF00152;PF01336;
Q1GUK0	Amino acid/peptide transporter	Sala_0954	GO:0016021; GO:0006857; GO:0015197		integral component of membrane [GO:0016021]; peptide transporter activity [GO:0015197]; oligopeptide transport [GO:0006857]	oligopeptide transport [GO:0006857]	peptide transporter activity [GO:0015197]	integral component of membrane [GO:0016021]	PF00854;
A0A0B4D921	Catalase-peroxidase (CP) (EC 1.11.1.21) (Peroxidase/catalase)	katG RM53_01280	GO:0004096; GO:0020037; GO:0042744; GO:0046872; GO:0006979	1.11.1.21	catalase activity [GO:0004096]; heme binding [GO:0020037]; metal ion binding [GO:0046872]; hydrogen peroxide catabolic process [GO:0042744]; response to oxidative stress [GO:0006979]	hydrogen peroxide catabolic process [GO:0042744]; response to oxidative stress [GO:0006979]	catalase activity [GO:0004096]; heme binding [GO:0020037]; metal ion binding [GO:0046872]		PF00141;
Q1GT86	Beta-lactamase-like protein	Sala_1422							PF00753;
N9WAN7	Glycine cleavage T protein (Aminomethyl transferase)	EBMC1_13121	GO:0016740		transferase activity [GO:0016740]		transferase activity [GO:0016740]
A0A087M6K6	Beta-galactosidase (Beta-gal) (EC 3.2.1.23)	JP75_02860	GO:0004565; GO:0009341; GO:0005975	3.2.1.23	beta-galactosidase complex [GO:0009341]; beta-galactosidase activity [GO:0004565]; carbohydrate metabolic process [GO:0005975]	carbohydrate metabolic process [GO:0005975]	beta-galactosidase activity [GO:0004565]	beta-galactosidase complex [GO:0009341]	PF02449;PF08532;
A0A0A7PF92	DNA gyrase subunit A (EC 5.99.1.3)	gyrA SKP52_09300	GO:0005524; GO:0003677; GO:0003918; GO:0006265; GO:0006261; GO:0005694; GO:0005737	5.99.1.3	chromosome [GO:0005694]; cytoplasm [GO:0005737]; ATP binding [GO:0005524]; DNA binding [GO:0003677]; DNA topoisomerase type II (ATP-hydrolyzing) activity [GO:0003918]; DNA topological change [GO:0006265]; DNA-dependent DNA replication [GO:0006261]	DNA-dependent DNA replication [GO:0006261]; DNA topological change [GO:0006265]	ATP binding [GO:0005524]; DNA binding [GO:0003677]; DNA topoisomerase type II (ATP-hydrolyzing) activity [GO:0003918]	chromosome [GO:0005694]; cytoplasm [GO:0005737]	PF03989;PF00521;
A0A095B0V0	Long-chain acyl-CoA dehydrogenase	FG95_02477	GO:0003995; GO:0050660		acyl-CoA dehydrogenase activity [GO:0003995]; flavin adenine dinucleotide binding [GO:0050660]		acyl-CoA dehydrogenase activity [GO:0003995]; flavin adenine dinucleotide binding [GO:0050660]		PF00441;PF02770;PF02771;
A0A095AWL3	60 kDa chaperonin (GroEL protein) (Protein Cpn60)	groL groEL FG91_01923	GO:0005524; GO:0005737; GO:0042026		cytoplasm [GO:0005737]; ATP binding [GO:0005524]; protein refolding [GO:0042026]	protein refolding [GO:0042026]	ATP binding [GO:0005524]	cytoplasm [GO:0005737]	PF00118;
A0A099IDT1	60 kDa chaperonin (GroEL protein) (Protein Cpn60)	groL groEL BJA5080_05715	GO:0005524; GO:0005737; GO:0042026		cytoplasm [GO:0005737]; ATP binding [GO:0005524]; protein refolding [GO:0042026]	protein refolding [GO:0042026]	ATP binding [GO:0005524]	cytoplasm [GO:0005737]	PF00118;
T0HNR0	Uncharacterized protein	L286_17090	GO:0009060; GO:0004129; GO:0020037; GO:0016021; GO:0005506; GO:0070469		integral component of membrane [GO:0016021]; respiratory chain [GO:0070469]; cytochrome-c oxidase activity [GO:0004129]; heme binding [GO:0020037]; iron ion binding [GO:0005506]; aerobic respiration [GO:0009060]	aerobic respiration [GO:0009060]	cytochrome-c oxidase activity [GO:0004129]; heme binding [GO:0020037]; iron ion binding [GO:0005506]	integral component of membrane [GO:0016021]; respiratory chain [GO:0070469]	PF00115;
A0A095B888	Protein translocase subunit SecA	secA FG95_00886	GO:0005524; GO:0005737; GO:0065002; GO:0046872; GO:0005886; GO:0017038; GO:0006605		cytoplasm [GO:0005737]; plasma membrane [GO:0005886]; ATP binding [GO:0005524]; metal ion binding [GO:0046872]; intracellular protein transmembrane transport [GO:0065002]; protein import [GO:0017038]; protein targeting [GO:0006605]	intracellular protein transmembrane transport [GO:0065002]; protein import [GO:0017038]; protein targeting [GO:0006605]	ATP binding [GO:0005524]; metal ion binding [GO:0046872]	cytoplasm [GO:0005737]; plasma membrane [GO:0005886]	PF02810;PF07517;PF01043;PF07516;
A0A0A7PQ89	Uncharacterized protein	SKP52_23100	GO:0006529; GO:0004066		asparagine synthase (glutamine-hydrolyzing) activity [GO:0004066]; asparagine biosynthetic process [GO:0006529]	asparagine biosynthetic process [GO:0006529]	asparagine synthase (glutamine-hydrolyzing) activity [GO:0004066]		PF00733;
A0A0C5LEU7	Salicylyl-CoA 5-hydroxylase	TS85_07550	GO:0010181; GO:0016491		FMN binding [GO:0010181]; oxidoreductase activity [GO:0016491]		FMN binding [GO:0010181]; oxidoreductase activity [GO:0016491]		PF01494;PF00724;
Q1GNB7	Fumarate hydratase class II (Fumarase C) (EC 4.2.1.2)	fumC Sala_3152	GO:0004333; GO:0006106; GO:0006099; GO:0045239	4.2.1.2	tricarboxylic acid cycle enzyme complex [GO:0045239]; fumarate hydratase activity [GO:0004333]; fumarate metabolic process [GO:0006106]; tricarboxylic acid cycle [GO:0006099]	fumarate metabolic process [GO:0006106]; tricarboxylic acid cycle [GO:0006099]	fumarate hydratase activity [GO:0004333]	tricarboxylic acid cycle enzyme complex [GO:0045239]	PF10415;PF00206;	PATHWAY: Carbohydrate metabolism; tricarboxylic acid cycle; (S)-malate from fumarate: step 1/1. {ECO:0000256|HAMAP-Rule:MF_00743}.
A0A095ARE2	S-adenosylmethionine synthase (AdoMet synthase) (EC 2.5.1.6) (MAT) (Methionine adenosyltransferase)	metK FG95_03689	GO:0005524; GO:0006556; GO:0005737; GO:0000287; GO:0004478; GO:0006730	2.5.1.6	cytoplasm [GO:0005737]; ATP binding [GO:0005524]; magnesium ion binding [GO:0000287]; methionine adenosyltransferase activity [GO:0004478]; one-carbon metabolic process [GO:0006730]; S-adenosylmethionine biosynthetic process [GO:0006556]	one-carbon metabolic process [GO:0006730]; S-adenosylmethionine biosynthetic process [GO:0006556]	ATP binding [GO:0005524]; magnesium ion binding [GO:0000287]; methionine adenosyltransferase activity [GO:0004478]	cytoplasm [GO:0005737]	PF02773;PF02772;PF00438;	PATHWAY: Amino-acid biosynthesis; S-adenosyl-L-methionine biosynthesis; S-adenosyl-L-methionine from L-methionine: step 1/1. {ECO:0000256|HAMAP-Rule:MF_00086, ECO:0000256|RuleBase:RU000541}.
A1BAY5	Dihydropyrimidinase (EC 3.5.2.2)	Pden_4616	GO:0005737; GO:0004157	3.5.2.2	cytoplasm [GO:0005737]; dihydropyrimidinase activity [GO:0004157]		dihydropyrimidinase activity [GO:0004157]	cytoplasm [GO:0005737]	PF01979;
F2IX69	Phosphoserine transaminase (EC 2.6.1.52)	SL003B_0931	GO:0006564; GO:0004648; GO:0005737	2.6.1.52	cytoplasm [GO:0005737]; O-phospho-L-serine:2-oxoglutarate aminotransferase activity [GO:0004648]; L-serine biosynthetic process [GO:0006564]	L-serine biosynthetic process [GO:0006564]	O-phospho-L-serine:2-oxoglutarate aminotransferase activity [GO:0004648]	cytoplasm [GO:0005737]	PF00266;	PATHWAY: Amino-acid biosynthesis; L-serine biosynthesis; L-serine from 3-phospho-D-glycerate: step 2/3. {ECO:0000256|SAAS:SAAS00182464}.
A0A095D5T7	TonB-dependent receptor	FG91_01774	GO:0016020; GO:0004872; GO:0006810		membrane [GO:0016020]; receptor activity [GO:0004872]; transport [GO:0006810]	transport [GO:0006810]	receptor activity [GO:0004872]	membrane [GO:0016020]
A0A095ASL3	5-methyltetrahydropteroyltriglutamate--homocysteine methyltransferase (EC 2.1.1.14)	FG91_02804	GO:0003871; GO:0009086; GO:0008270	2.1.1.14	5-methyltetrahydropteroyltriglutamate-homocysteine S-methyltransferase activity [GO:0003871]; zinc ion binding [GO:0008270]; methionine biosynthetic process [GO:0009086]	methionine biosynthetic process [GO:0009086]	5-methyltetrahydropteroyltriglutamate-homocysteine S-methyltransferase activity [GO:0003871]; zinc ion binding [GO:0008270]		PF01717;
N9W9B2	Histidine kinase (EC 2.7.13.3)	EBMC1_15037	GO:0005524; GO:0006935; GO:0005622; GO:0000160; GO:0004673; GO:0004871	2.7.13.3	intracellular [GO:0005622]; ATP binding [GO:0005524]; protein histidine kinase activity [GO:0004673]; signal transducer activity [GO:0004871]; chemotaxis [GO:0006935]; phosphorelay signal transduction system [GO:0000160]	chemotaxis [GO:0006935]; phosphorelay signal transduction system [GO:0000160]	ATP binding [GO:0005524]; protein histidine kinase activity [GO:0004673]; signal transducer activity [GO:0004871]	intracellular [GO:0005622]	PF01584;PF02518;PF01627;
A0A085FIA6	P-hydroxybenzoate hydroxylase	FF80_00644	GO:0018659; GO:0043639; GO:0050660		4-hydroxybenzoate 3-monooxygenase activity [GO:0018659]; flavin adenine dinucleotide binding [GO:0050660]; benzoate catabolic process [GO:0043639]	benzoate catabolic process [GO:0043639]	4-hydroxybenzoate 3-monooxygenase activity [GO:0018659]; flavin adenine dinucleotide binding [GO:0050660]		PF01494;
A0A085F201	tRNA uridine 5-carboxymethylaminomethyl modification enzyme MnmG (Glucose-inhibited division protein A)	mnmG gidA FG93_04725	GO:0005737; GO:0050660; GO:0002098		cytoplasm [GO:0005737]; flavin adenine dinucleotide binding [GO:0050660]; tRNA wobble uridine modification [GO:0002098]	tRNA wobble uridine modification [GO:0002098]	flavin adenine dinucleotide binding [GO:0050660]	cytoplasm [GO:0005737]	PF01134;PF13932;
A0A095AQ95	Protein translocase subunit SecD	secD FG91_04057	GO:0015450; GO:0016021; GO:0005622; GO:0065002; GO:0005886; GO:0006605; GO:0043952		integral component of membrane [GO:0016021]; intracellular [GO:0005622]; plasma membrane [GO:0005886]; P-P-bond-hydrolysis-driven protein transmembrane transporter activity [GO:0015450]; intracellular protein transmembrane transport [GO:0065002]; protein targeting [GO:0006605]; protein transport by the Sec complex [GO:0043952]	intracellular protein transmembrane transport [GO:0065002]; protein targeting [GO:0006605]; protein transport by the Sec complex [GO:0043952]	P-P-bond-hydrolysis-driven protein transmembrane transporter activity [GO:0015450]	integral component of membrane [GO:0016021]; intracellular [GO:0005622]; plasma membrane [GO:0005886]	PF07549;PF02355;
M4S4Y4	DNA polymerase I	G432_11300	GO:0008408; GO:0003677; GO:0006281; GO:0006261; GO:0003887		3'-5' exonuclease activity [GO:0008408]; DNA binding [GO:0003677]; DNA-directed DNA polymerase activity [GO:0003887]; DNA repair [GO:0006281]; DNA-dependent DNA replication [GO:0006261]	DNA-dependent DNA replication [GO:0006261]; DNA repair [GO:0006281]	3'-5' exonuclease activity [GO:0008408]; DNA binding [GO:0003677]; DNA-directed DNA polymerase activity [GO:0003887]		PF01367;PF02739;PF00476;PF01612;
N9UNQ3	Methylenetetrahydrofolate--tRNA-(uracil-5-)-methyltransferase TrmFO (EC 2.1.1.74) (Folate-dependent tRNA (uracil-5-)-methyltransferase) (Folate-dependent tRNA(M-5-U54)-methyltransferase)	trmFO EBMC1_15959	GO:0030698; GO:0005737; GO:0050660; GO:0047151	2.1.1.74	cytoplasm [GO:0005737]; 5,10-methylenetetrahydrofolate-dependent tRNA (m5U54) methyltransferase activity [GO:0030698]; flavin adenine dinucleotide binding [GO:0050660]; methylenetetrahydrofolate-tRNA-(uracil-5-)-methyltransferase (FADH2-oxidizing) activity [GO:0047151]		5,10-methylenetetrahydrofolate-dependent tRNA (m5U54) methyltransferase activity [GO:0030698]; flavin adenine dinucleotide binding [GO:0050660]; methylenetetrahydrofolate-tRNA-(uracil-5-)-methyltransferase (FADH2-oxidizing) activity [GO:0047151]	cytoplasm [GO:0005737]	PF01134;
A0A0A7PMK5	Major facilitator superfamily transporter	SKP52_21965	GO:0016021; GO:0055085; GO:0005215		integral component of membrane [GO:0016021]; transporter activity [GO:0005215]; transmembrane transport [GO:0055085]	transmembrane transport [GO:0055085]	transporter activity [GO:0005215]	integral component of membrane [GO:0016021]	PF07690;
A0A087LWW8	Glycine--tRNA ligase beta subunit (EC 6.1.1.14) (Glycyl-tRNA synthetase beta subunit)	glyS JP75_23100	GO:0005524; GO:0004814; GO:0006420; GO:0005737; GO:0004820; GO:0006426	6.1.1.14	cytoplasm [GO:0005737]; arginine-tRNA ligase activity [GO:0004814]; ATP binding [GO:0005524]; glycine-tRNA ligase activity [GO:0004820]; arginyl-tRNA aminoacylation [GO:0006420]; glycyl-tRNA aminoacylation [GO:0006426]	arginyl-tRNA aminoacylation [GO:0006420]; glycyl-tRNA aminoacylation [GO:0006426]	arginine-tRNA ligase activity [GO:0004814]; ATP binding [GO:0005524]; glycine-tRNA ligase activity [GO:0004820]	cytoplasm [GO:0005737]	PF05746;PF02092;
A0A095AZV0	Flagellar hook-associated protein	FG91_00959	GO:0044780; GO:0009424; GO:0071973; GO:0005198		bacterial-type flagellum hook [GO:0009424]; structural molecule activity [GO:0005198]; bacterial-type flagellum assembly [GO:0044780]; bacterial-type flagellum-dependent cell motility [GO:0071973]	bacterial-type flagellum assembly [GO:0044780]; bacterial-type flagellum-dependent cell motility [GO:0071973]	structural molecule activity [GO:0005198]	bacterial-type flagellum hook [GO:0009424]	PF00460;PF06429;
A0A095B1B7	Primosomal protein N' (EC 3.6.4.-) (ATP-dependent helicase PriA)	priA FG91_01394	GO:0005524; GO:0004003; GO:0003677; GO:0006269; GO:0006268; GO:1990077; GO:0008270	3.6.4.-	primosome complex [GO:1990077]; ATP binding [GO:0005524]; ATP-dependent DNA helicase activity [GO:0004003]; DNA binding [GO:0003677]; zinc ion binding [GO:0008270]; DNA replication, synthesis of RNA primer [GO:0006269]; DNA unwinding involved in DNA replication [GO:0006268]	DNA replication, synthesis of RNA primer [GO:0006269]; DNA unwinding involved in DNA replication [GO:0006268]	ATP binding [GO:0005524]; ATP-dependent DNA helicase activity [GO:0004003]; DNA binding [GO:0003677]; zinc ion binding [GO:0008270]	primosome complex [GO:1990077]	PF00270;PF00271;
A0A095B1H4	Histidinol dehydrogenase (HDH) (EC 1.1.1.23)	hisD FG91_00419	GO:0051287; GO:0000105; GO:0004399; GO:0008270	1.1.1.23	histidinol dehydrogenase activity [GO:0004399]; NAD binding [GO:0051287]; zinc ion binding [GO:0008270]; histidine biosynthetic process [GO:0000105]	histidine biosynthetic process [GO:0000105]	histidinol dehydrogenase activity [GO:0004399]; NAD binding [GO:0051287]; zinc ion binding [GO:0008270]		PF00815;	PATHWAY: Amino-acid biosynthesis; L-histidine biosynthesis; L-histidine from 5-phospho-alpha-D-ribose 1-diphosphate: step 9/9. {ECO:0000256|HAMAP-Rule:MF_01024, ECO:0000256|PIRNR:PIRNR000099, ECO:0000256|SAAS:SAAS00017877}.
A0A085FG24	ABC transporter related protein	FG93_02871	GO:0005524; GO:0016887		ATP binding [GO:0005524]; ATPase activity [GO:0016887]		ATPase activity [GO:0016887]; ATP binding [GO:0005524]		PF00005;
A0A087LZQ6	Chaperone protein DnaK (HSP70) (Heat shock 70 kDa protein) (Heat shock protein 70)	dnaK JP75_16045	GO:0005524; GO:0006457		ATP binding [GO:0005524]; protein folding [GO:0006457]	protein folding [GO:0006457]	ATP binding [GO:0005524]		PF00012;
D2QLS0	Uncharacterized protein	Slin_4379
A0A095AS02	Glutamate--cysteine ligase	FG95_03342	GO:0004357; GO:0006750		glutamate-cysteine ligase activity [GO:0004357]; glutathione biosynthetic process [GO:0006750]	glutathione biosynthetic process [GO:0006750]	glutamate-cysteine ligase activity [GO:0004357]		PF04107;
W0JD28	Uncharacterized protein	OPIT5_23275
A0A0B4CUJ3	Error-prone DNA polymerase (EC 2.7.7.7)	dnaE2 RM53_15190	GO:0008408; GO:0006281; GO:0006260; GO:0003887; GO:0005737; GO:0003676	2.7.7.7	cytoplasm [GO:0005737]; 3'-5' exonuclease activity [GO:0008408]; DNA-directed DNA polymerase activity [GO:0003887]; nucleic acid binding [GO:0003676]; DNA repair [GO:0006281]; DNA replication [GO:0006260]	DNA repair [GO:0006281]; DNA replication [GO:0006260]	3'-5' exonuclease activity [GO:0008408]; DNA-directed DNA polymerase activity [GO:0003887]; nucleic acid binding [GO:0003676]	cytoplasm [GO:0005737]	PF07733;PF14579;PF01336;
A0A095DA99	Peptidase M24	FG95_02415	GO:0016787		hydrolase activity [GO:0016787]		hydrolase activity [GO:0016787]		PF01321;PF00557;
S2DBC4	TonB-dependent receptor	A33Q_2252
A0A095BPK6	Farnesyl-diphosphate farnesyltransferase (EC 2.5.1.21)	FG91_03129	GO:0009058; GO:0004310; GO:0051996	2.5.1.21	farnesyl-diphosphate farnesyltransferase activity [GO:0004310]; squalene synthase activity [GO:0051996]; biosynthetic process [GO:0009058]	biosynthetic process [GO:0009058]	farnesyl-diphosphate farnesyltransferase activity [GO:0004310]; squalene synthase activity [GO:0051996]		PF00494;
A0A085EWM2	Fumarate reductase/succinate dehydrogenase flavoprotein domain protein	FG93_05743	GO:0016491		oxidoreductase activity [GO:0016491]		oxidoreductase activity [GO:0016491]
K2N5A2	Dihydroxy-acid dehydratase (EC 4.2.1.9)	NA8A_10963	GO:0004160	4.2.1.9	dihydroxy-acid dehydratase activity [GO:0004160]		dihydroxy-acid dehydratase activity [GO:0004160]		PF00920;
A0A0A7PJN5	Threonine dehydratase	SKP52_16530	GO:0004794; GO:0016597; GO:0006567		amino acid binding [GO:0016597]; L-threonine ammonia-lyase activity [GO:0004794]; threonine catabolic process [GO:0006567]	threonine catabolic process [GO:0006567]	amino acid binding [GO:0016597]; L-threonine ammonia-lyase activity [GO:0004794]		PF01842;PF00291;
A0A087M5Q7	Uncharacterized protein	JP75_04390							PF03747;
A0A087LXG9	NAD synthetase (EC 6.3.5.1)	JP75_21315	GO:0005524; GO:0009435; GO:0003952; GO:0016810	6.3.5.1	ATP binding [GO:0005524]; hydrolase activity, acting on carbon-nitrogen (but not peptide) bonds [GO:0016810]; NAD+ synthase (glutamine-hydrolyzing) activity [GO:0003952]; NAD biosynthetic process [GO:0009435]	NAD biosynthetic process [GO:0009435]	ATP binding [GO:0005524]; hydrolase activity, acting on carbon-nitrogen (but not peptide) bonds [GO:0016810]; NAD+ synthase (glutamine-hydrolyzing) activity [GO:0003952]		PF00795;PF02540;
Q3BKI0	Uncharacterized protein	mgI388
A0A0A2MPX2	Restriction endonuclease	Q766_00790	GO:0005524; GO:0003677; GO:0006304; GO:0004519		ATP binding [GO:0005524]; DNA binding [GO:0003677]; endonuclease activity [GO:0004519]; DNA modification [GO:0006304]	DNA modification [GO:0006304]	ATP binding [GO:0005524]; DNA binding [GO:0003677]; endonuclease activity [GO:0004519]		PF08463;PF00271;PF04851;
A0A0A7PPU3	Bifunctional protein PutA	putA SKP52_21985	GO:0003842; GO:0016620; GO:0006561; GO:0010133; GO:0004657; GO:0003700		1-pyrroline-5-carboxylate dehydrogenase activity [GO:0003842]; oxidoreductase activity, acting on the aldehyde or oxo group of donors, NAD or NADP as acceptor [GO:0016620]; proline dehydrogenase activity [GO:0004657]; transcription factor activity, sequence-specific DNA binding [GO:0003700]; proline biosynthetic process [GO:0006561]; proline catabolic process to glutamate [GO:0010133]	proline biosynthetic process [GO:0006561]; proline catabolic process to glutamate [GO:0010133]	1-pyrroline-5-carboxylate dehydrogenase activity [GO:0003842]; oxidoreductase activity, acting on the aldehyde or oxo group of donors, NAD or NADP as acceptor [GO:0016620]; proline dehydrogenase activity [GO:0004657]; transcription factor activity, sequence-specific DNA binding [GO:0003700]		PF00171;PF01619;PF14850;	PATHWAY: Amino-acid degradation; L-proline degradation into L-glutamate; L-glutamate from L-proline: step 1/2. {ECO:0000256|PIRNR:PIRNR000197}.; PATHWAY: Amino-acid degradation; L-proline degradation into L-glutamate; L-glutamate from L-proline: step 2/2. {ECO:0000256|PIRNR:PIRNR000197}.
Q11AI4	Phosphoadenosine phosphosulfate reductase	Meso_4572	GO:0003824		catalytic activity [GO:0003824]		catalytic activity [GO:0003824]		PF01507;
A0A095BUS6	Dihydroorotase (DHOase) (EC 3.5.2.3)	pyrC FG95_02886	GO:0044205; GO:0004151; GO:0019856; GO:0008270	3.5.2.3	dihydroorotase activity [GO:0004151]; zinc ion binding [GO:0008270]; 'de novo' UMP biosynthetic process [GO:0044205]; pyrimidine nucleobase biosynthetic process [GO:0019856]	'de novo' UMP biosynthetic process [GO:0044205]; pyrimidine nucleobase biosynthetic process [GO:0019856]	dihydroorotase activity [GO:0004151]; zinc ion binding [GO:0008270]		PF01979;	PATHWAY: Pyrimidine metabolism; UMP biosynthesis via de novo pathway; (S)-dihydroorotate from bicarbonate: step 3/3. {ECO:0000256|HAMAP-Rule:MF_00219, ECO:0000256|RuleBase:RU003440, ECO:0000256|SAAS:SAAS00189359}.
A0A095D2Q3	Malate dehydrogenase (Oxaloacetate decarboxylating) (EC 1.1.1.40)	FG91_02664	GO:0051287; GO:0005829; GO:0004471; GO:0004473; GO:0006108; GO:0030145; GO:0008948; GO:0016746	1.1.1.40	cytosol [GO:0005829]; malate dehydrogenase (decarboxylating) (NAD+) activity [GO:0004471]; malate dehydrogenase (decarboxylating) (NADP+) activity [GO:0004473]; manganese ion binding [GO:0030145]; NAD binding [GO:0051287]; oxaloacetate decarboxylase activity [GO:0008948]; transferase activity, transferring acyl groups [GO:0016746]; malate metabolic process [GO:0006108]	malate metabolic process [GO:0006108]	malate dehydrogenase (decarboxylating) (NAD+) activity [GO:0004471]; malate dehydrogenase (decarboxylating) (NADP+) activity [GO:0004473]; manganese ion binding [GO:0030145]; NAD binding [GO:0051287]; oxaloacetate decarboxylase activity [GO:0008948]; transferase activity, transferring acyl groups [GO:0016746]	cytosol [GO:0005829]	PF00390;PF03949;PF01515;
A0A095AZI0	Glutamate--tRNA ligase (EC 6.1.1.17) (Glutamyl-tRNA synthetase)	gltX1 gltX FG95_02854	GO:0005524; GO:0005737; GO:0004818; GO:0006424; GO:0000049	6.1.1.17	cytoplasm [GO:0005737]; ATP binding [GO:0005524]; glutamate-tRNA ligase activity [GO:0004818]; tRNA binding [GO:0000049]; glutamyl-tRNA aminoacylation [GO:0006424]	glutamyl-tRNA aminoacylation [GO:0006424]	ATP binding [GO:0005524]; glutamate-tRNA ligase activity [GO:0004818]; tRNA binding [GO:0000049]	cytoplasm [GO:0005737]	PF00749;
Q1GP96	Elongation factor G (EF-G)	fusA Sala_2821	GO:0005525; GO:0003924; GO:0005737; GO:0003746		cytoplasm [GO:0005737]; GTP binding [GO:0005525]; GTPase activity [GO:0003924]; translation elongation factor activity [GO:0003746]		GTPase activity [GO:0003924]; GTP binding [GO:0005525]; translation elongation factor activity [GO:0003746]	cytoplasm [GO:0005737]	PF00679;PF14492;PF03764;PF03144;
A0A095B5X4	FAD dependent oxidoreductase family protein	FG95_01172							PF04820;
A0A087LZU4	tRNA uridine 5-carboxymethylaminomethyl modification enzyme MnmG (Glucose-inhibited division protein A)	mnmG gidA JP75_16255	GO:0005737; GO:0050660; GO:0002098		cytoplasm [GO:0005737]; flavin adenine dinucleotide binding [GO:0050660]; tRNA wobble uridine modification [GO:0002098]	tRNA wobble uridine modification [GO:0002098]	flavin adenine dinucleotide binding [GO:0050660]	cytoplasm [GO:0005737]	PF01134;PF13932;
E8NC65	Aspartate/tyrosine/aromatic aminotransferase	MTES_3144	GO:0009058; GO:0030170; GO:0008483		pyridoxal phosphate binding [GO:0030170]; transaminase activity [GO:0008483]; biosynthetic process [GO:0009058]	biosynthetic process [GO:0009058]	pyridoxal phosphate binding [GO:0030170]; transaminase activity [GO:0008483]		PF00155;
A0A0A7PH48	Nickel and cobalt resistance protein CnrA	cnrA SKP52_12750	GO:0008324; GO:0016021		integral component of membrane [GO:0016021]; cation transmembrane transporter activity [GO:0008324]		cation transmembrane transporter activity [GO:0008324]	integral component of membrane [GO:0016021]	PF00873;
A0A087M377	Glycerol-3-phosphate ABC transporter ATPase	JP75_10635	GO:0005524; GO:0043190; GO:0016887; GO:0016820		ATP-binding cassette (ABC) transporter complex [GO:0043190]; ATP binding [GO:0005524]; ATPase activity [GO:0016887]; hydrolase activity, acting on acid anhydrides, catalyzing transmembrane movement of substances [GO:0016820]		ATPase activity [GO:0016887]; ATP binding [GO:0005524]; hydrolase activity, acting on acid anhydrides, catalyzing transmembrane movement of substances [GO:0016820]	ATP-binding cassette (ABC) transporter complex [GO:0043190]	PF00005;PF08402;
A0A0B7HYV1	CTP synthase (EC 6.3.4.2) (CTP synthase) (CTP synthetase) (UTP--ammonia ligase)	pyrG CCAND38_530004 CCAND93_1280006 CCAND95_20004	GO:0044210; GO:0005524; GO:0003883; GO:0006541	6.3.4.2	ATP binding [GO:0005524]; CTP synthase activity [GO:0003883]; 'de novo' CTP biosynthetic process [GO:0044210]; glutamine metabolic process [GO:0006541]	'de novo' CTP biosynthetic process [GO:0044210]; glutamine metabolic process [GO:0006541]	ATP binding [GO:0005524]; CTP synthase activity [GO:0003883]		PF06418;PF00117;	PATHWAY: Pyrimidine metabolism; CTP biosynthesis via de novo pathway; CTP from UDP: step 2/2. {ECO:0000256|HAMAP-Rule:MF_01227, ECO:0000256|SAAS:SAAS00037318}.
A0A095DB86	O-antigen polymerase	FG95_02238
A0A095D230	AMP-dependent synthetase and ligase	FG91_02805	GO:0016874		ligase activity [GO:0016874]		ligase activity [GO:0016874]		PF00501;PF13193;
A0A085F163	DNA topoisomerase 4 subunit A (EC 5.99.1.3) (Topoisomerase IV subunit A)	parC FG93_04749	GO:0005524; GO:0003677; GO:0003918; GO:0006265; GO:0005694; GO:0007059; GO:0019897	5.99.1.3	chromosome [GO:0005694]; extrinsic component of plasma membrane [GO:0019897]; ATP binding [GO:0005524]; DNA binding [GO:0003677]; DNA topoisomerase type II (ATP-hydrolyzing) activity [GO:0003918]; chromosome segregation [GO:0007059]; DNA topological change [GO:0006265]	chromosome segregation [GO:0007059]; DNA topological change [GO:0006265]	ATP binding [GO:0005524]; DNA binding [GO:0003677]; DNA topoisomerase type II (ATP-hydrolyzing) activity [GO:0003918]	chromosome [GO:0005694]; extrinsic component of plasma membrane [GO:0019897]	PF03989;PF00521;
A0A0C5L446	tRNA (guanine-N(1)-)-methyltransferase (EC 2.1.1.228) (M1G-methyltransferase) (tRNA [GM37] methyltransferase)	trmD TS85_09345	GO:0005737; GO:0052906	2.1.1.228	cytoplasm [GO:0005737]; tRNA (guanine(37)-N(1))-methyltransferase activity [GO:0052906]		tRNA (guanine(37)-N(1))-methyltransferase activity [GO:0052906]	cytoplasm [GO:0005737]	PF01746;
A0A095AM93	Amidohydrolase 3	FG91_03913	GO:0016810		hydrolase activity, acting on carbon-nitrogen (but not peptide) bonds [GO:0016810]		hydrolase activity, acting on carbon-nitrogen (but not peptide) bonds [GO:0016810]		PF07969;
A0A095B797	Aspartate--tRNA ligase (EC 6.1.1.12)	aspS FG95_01224	GO:0005524; GO:0004815; GO:0005737; GO:0003676; GO:0006418	6.1.1.12	cytoplasm [GO:0005737]; aspartate-tRNA ligase activity [GO:0004815]; ATP binding [GO:0005524]; nucleic acid binding [GO:0003676]; tRNA aminoacylation for protein translation [GO:0006418]	tRNA aminoacylation for protein translation [GO:0006418]	aspartate-tRNA ligase activity [GO:0004815]; ATP binding [GO:0005524]; nucleic acid binding [GO:0003676]	cytoplasm [GO:0005737]	PF02938;PF00152;PF01336;
A0A0C5L6X2	tRNA uridine 5-carboxymethylaminomethyl modification enzyme MnmG (Glucose-inhibited division protein A)	mnmG gidA TS85_20095	GO:0005737; GO:0050660; GO:0002098		cytoplasm [GO:0005737]; flavin adenine dinucleotide binding [GO:0050660]; tRNA wobble uridine modification [GO:0002098]	tRNA wobble uridine modification [GO:0002098]	flavin adenine dinucleotide binding [GO:0050660]	cytoplasm [GO:0005737]	PF01134;PF13932;
A0A087M791	ABC transporter ATP-binding protein	JP75_00910	GO:0005524; GO:0016887; GO:0015833		ATP binding [GO:0005524]; ATPase activity [GO:0016887]; peptide transport [GO:0015833]	peptide transport [GO:0015833]	ATPase activity [GO:0016887]; ATP binding [GO:0005524]		PF00005;PF08352;
A0A0A7PDC2	Dual-specificity RNA methyltransferase RlmN (EC 2.1.1.192) (23S rRNA (adenine(2503)-C(2))-methyltransferase) (23S rRNA m2A2503 methyltransferase) (Ribosomal RNA large subunit methyltransferase N) (tRNA (adenine(37)-C(2))-methyltransferase) (tRNA m2A37 methyltransferase)	rlmN SKP52_05185	GO:0051539; GO:0005737; GO:0046872; GO:0070040; GO:0070475; GO:0019843; GO:0002935; GO:0000049	2.1.1.192	cytoplasm [GO:0005737]; 4 iron, 4 sulfur cluster binding [GO:0051539]; metal ion binding [GO:0046872]; rRNA (adenine-C2-)-methyltransferase activity [GO:0070040]; rRNA binding [GO:0019843]; tRNA (adenine-C2-)-methyltransferase activity [GO:0002935]; tRNA binding [GO:0000049]; rRNA base methylation [GO:0070475]	rRNA base methylation [GO:0070475]	4 iron, 4 sulfur cluster binding [GO:0051539]; metal ion binding [GO:0046872]; rRNA (adenine-C2-)-methyltransferase activity [GO:0070040]; rRNA binding [GO:0019843]; tRNA (adenine-C2-)-methyltransferase activity [GO:0002935]; tRNA binding [GO:0000049]	cytoplasm [GO:0005737]	PF04055;
A0A085FF16	Uncharacterized protein	FG93_03076	GO:0019475; GO:0016740		transferase activity [GO:0016740]; L-lysine catabolic process to acetate [GO:0019475]	L-lysine catabolic process to acetate [GO:0019475]	transferase activity [GO:0016740]		PF05853;
A0A023H837	Alpha-L-rhamnosidase GHF78		GO:0003824		catalytic activity [GO:0003824]		catalytic activity [GO:0003824]		PF05592;PF08531;
A0A095AUK2	DNA gyrase subunit B (EC 5.99.1.3)	gyrB FG95_02996	GO:0005524; GO:0003677; GO:0003918; GO:0006265; GO:0006261; GO:0005694; GO:0005737; GO:0000287	5.99.1.3	chromosome [GO:0005694]; cytoplasm [GO:0005737]; ATP binding [GO:0005524]; DNA binding [GO:0003677]; DNA topoisomerase type II (ATP-hydrolyzing) activity [GO:0003918]; magnesium ion binding [GO:0000287]; DNA topological change [GO:0006265]; DNA-dependent DNA replication [GO:0006261]	DNA-dependent DNA replication [GO:0006261]; DNA topological change [GO:0006265]	ATP binding [GO:0005524]; DNA binding [GO:0003677]; DNA topoisomerase type II (ATP-hydrolyzing) activity [GO:0003918]; magnesium ion binding [GO:0000287]	chromosome [GO:0005694]; cytoplasm [GO:0005737]	PF00204;PF00986;PF02518;PF01751;
I2GHK1	Mandelate racemase/muconate lactonizing protein (EC 4.2.1.6)	dgoD BN8_02468	GO:0009063; GO:0008869	4.2.1.6	galactonate dehydratase activity [GO:0008869]; cellular amino acid catabolic process [GO:0009063]	cellular amino acid catabolic process [GO:0009063]	galactonate dehydratase activity [GO:0008869]		PF02746;
A0A091C3K8	Chaperone protein ClpB	clpB P873_02990	GO:0005524; GO:0005737; GO:0016485; GO:0009408		cytoplasm [GO:0005737]; ATP binding [GO:0005524]; protein processing [GO:0016485]; response to heat [GO:0009408]	protein processing [GO:0016485]; response to heat [GO:0009408]	ATP binding [GO:0005524]	cytoplasm [GO:0005737]	PF00004;PF07724;PF02861;PF10431;
A0A095B216	D-3-phosphoglycerate dehydrogenase (EC 1.1.1.95)	FG91_01113	GO:0006564; GO:0051287; GO:0004617	1.1.1.95	NAD binding [GO:0051287]; phosphoglycerate dehydrogenase activity [GO:0004617]; L-serine biosynthetic process [GO:0006564]	L-serine biosynthetic process [GO:0006564]	NAD binding [GO:0051287]; phosphoglycerate dehydrogenase activity [GO:0004617]		PF00389;PF02826;
A0A095AQS6	DNA ligase (ATP) (EC 6.5.1.1)	FG91_03892	GO:0005524; GO:0003677; GO:0003910; GO:0051103; GO:0006310	6.5.1.1	ATP binding [GO:0005524]; DNA binding [GO:0003677]; DNA ligase (ATP) activity [GO:0003910]; DNA ligation involved in DNA repair [GO:0051103]; DNA recombination [GO:0006310]	DNA ligation involved in DNA repair [GO:0051103]; DNA recombination [GO:0006310]	ATP binding [GO:0005524]; DNA binding [GO:0003677]; DNA ligase (ATP) activity [GO:0003910]		PF04679;PF01068;PF04675;
A0A085EWJ8	3-dehydroquinate synthase (EC 4.2.3.4)	aroB FG93_05719	GO:0003856; GO:0009073; GO:0009423; GO:0005737	4.2.3.4	cytoplasm [GO:0005737]; 3-dehydroquinate synthase activity [GO:0003856]; aromatic amino acid family biosynthetic process [GO:0009073]; chorismate biosynthetic process [GO:0009423]	aromatic amino acid family biosynthetic process [GO:0009073]; chorismate biosynthetic process [GO:0009423]	3-dehydroquinate synthase activity [GO:0003856]	cytoplasm [GO:0005737]	PF01761;	PATHWAY: Metabolic intermediate biosynthesis; chorismate biosynthesis; chorismate from D-erythrose 4-phosphate and phosphoenolpyruvate: step 2/7. {ECO:0000256|HAMAP-Rule:MF_00110, ECO:0000256|SAAS:SAAS00210866}.
A0A087NEA1	Cobyric acid synthase	cobQ IL54_2878	GO:0009236; GO:0015420; GO:0006541		cobalamin-transporting ATPase activity [GO:0015420]; cobalamin biosynthetic process [GO:0009236]; glutamine metabolic process [GO:0006541]	cobalamin biosynthetic process [GO:0009236]; glutamine metabolic process [GO:0006541]	cobalamin-transporting ATPase activity [GO:0015420]		PF01656;PF07685;	PATHWAY: Cofactor biosynthesis; adenosylcobalamin biosynthesis. {ECO:0000256|HAMAP-Rule:MF_00028, ECO:0000256|SAAS:SAAS00035262}.
N9UXF4	Peptidoglycan glycosyltransferase	EBMC1_02500	GO:0008658; GO:0016740		penicillin binding [GO:0008658]; transferase activity [GO:0016740]		penicillin binding [GO:0008658]; transferase activity [GO:0016740]		PF03717;PF00905;
A0A095DEV0	Cyclic nucleotide-binding protein	FG95_01608	GO:0051536; GO:0016491		iron-sulfur cluster binding [GO:0051536]; oxidoreductase activity [GO:0016491]		iron-sulfur cluster binding [GO:0051536]; oxidoreductase activity [GO:0016491]		PF00027;PF12838;PF07992;
Q1GVI9	Translation initiation factor IF-2	infB Sala_0612	GO:0005525; GO:0003924; GO:0005737; GO:0003743		cytoplasm [GO:0005737]; GTP binding [GO:0005525]; GTPase activity [GO:0003924]; translation initiation factor activity [GO:0003743]		GTPase activity [GO:0003924]; GTP binding [GO:0005525]; translation initiation factor activity [GO:0003743]	cytoplasm [GO:0005737]	PF11987;PF08364;PF04760;
F0S5Z5	Phage/plasmid-related protein TIGR03299	Pedsa_1539							PF06067;
Q11MJ5	Uncharacterized protein	Meso_4407
A0A095DA51	Na+ dependent nucleoside transporter-like protein	FG91_01042	GO:0016020; GO:0005415		membrane [GO:0016020]; nucleoside:sodium symporter activity [GO:0005415]		nucleoside:sodium symporter activity [GO:0005415]	membrane [GO:0016020]	PF07662;PF01773;
A0A095CZ36	Pyrrolo-quinoline quinone	FG91_03747	GO:0005509; GO:0009055; GO:0020037; GO:0016020; GO:0016614		membrane [GO:0016020]; calcium ion binding [GO:0005509]; electron carrier activity [GO:0009055]; heme binding [GO:0020037]; oxidoreductase activity, acting on CH-OH group of donors [GO:0016614]		calcium ion binding [GO:0005509]; electron carrier activity [GO:0009055]; heme binding [GO:0020037]; oxidoreductase activity, acting on CH-OH group of donors [GO:0016614]	membrane [GO:0016020]	PF13442;
A0A0C5L7M6	MFS transporter	TS85_17455	GO:0016021; GO:0055085		integral component of membrane [GO:0016021]; transmembrane transport [GO:0055085]	transmembrane transport [GO:0055085]		integral component of membrane [GO:0016021]	PF07690;
A0A0A7PI29	Aspartokinase (EC 2.7.2.4)	lysC SKP52_14360	GO:0016597; GO:0004072; GO:0009089; GO:0006561	2.7.2.4	amino acid binding [GO:0016597]; aspartate kinase activity [GO:0004072]; lysine biosynthetic process via diaminopimelate [GO:0009089]; proline biosynthetic process [GO:0006561]	lysine biosynthetic process via diaminopimelate [GO:0009089]; proline biosynthetic process [GO:0006561]	amino acid binding [GO:0016597]; aspartate kinase activity [GO:0004072]		PF00696;PF01842;PF13840;
Q1GR69	Aspartokinase (EC 2.7.2.4)	Sala_2144	GO:0016597; GO:0004072; GO:0009089; GO:0006561	2.7.2.4	amino acid binding [GO:0016597]; aspartate kinase activity [GO:0004072]; lysine biosynthetic process via diaminopimelate [GO:0009089]; proline biosynthetic process [GO:0006561]	lysine biosynthetic process via diaminopimelate [GO:0009089]; proline biosynthetic process [GO:0006561]	amino acid binding [GO:0016597]; aspartate kinase activity [GO:0004072]		PF00696;PF01842;PF13840;
A0A0C5L944	Histidine--tRNA ligase (EC 6.1.1.21) (Histidyl-tRNA synthetase)	hisS TS85_21140	GO:0005524; GO:0005737; GO:0004821; GO:0006427	6.1.1.21	cytoplasm [GO:0005737]; ATP binding [GO:0005524]; histidine-tRNA ligase activity [GO:0004821]; histidyl-tRNA aminoacylation [GO:0006427]	histidyl-tRNA aminoacylation [GO:0006427]	ATP binding [GO:0005524]; histidine-tRNA ligase activity [GO:0004821]	cytoplasm [GO:0005737]
A0A091B2U3	UvrABC system protein A (UvrA protein) (Excinuclease ABC subunit A)	uvrA N790_10260	GO:0005524; GO:0016887; GO:0003677; GO:0009432; GO:0005737; GO:0009381; GO:0009380; GO:0006289; GO:0008270		cytoplasm [GO:0005737]; excinuclease repair complex [GO:0009380]; ATP binding [GO:0005524]; ATPase activity [GO:0016887]; DNA binding [GO:0003677]; excinuclease ABC activity [GO:0009381]; zinc ion binding [GO:0008270]; nucleotide-excision repair [GO:0006289]; SOS response [GO:0009432]	nucleotide-excision repair [GO:0006289]; SOS response [GO:0009432]	ATPase activity [GO:0016887]; ATP binding [GO:0005524]; DNA binding [GO:0003677]; excinuclease ABC activity [GO:0009381]; zinc ion binding [GO:0008270]	cytoplasm [GO:0005737]; excinuclease repair complex [GO:0009380]
B1Z909	Uncharacterized protein	Mpop_0889	GO:0071973		bacterial-type flagellum-dependent cell motility [GO:0071973]	bacterial-type flagellum-dependent cell motility [GO:0071973]			PF00460;PF06429;
A0A095BR81	AMP-dependent synthetase and ligase	FG95_03296	GO:0016874		ligase activity [GO:0016874]		ligase activity [GO:0016874]		PF00501;PF13193;
A0A087LZU9	Leucine--tRNA ligase (EC 6.1.1.4) (Leucyl-tRNA synthetase)	leuS JP75_16285	GO:0005524; GO:0002161; GO:0005737; GO:0004823; GO:0006429	6.1.1.4	cytoplasm [GO:0005737]; aminoacyl-tRNA editing activity [GO:0002161]; ATP binding [GO:0005524]; leucine-tRNA ligase activity [GO:0004823]; leucyl-tRNA aminoacylation [GO:0006429]	leucyl-tRNA aminoacylation [GO:0006429]	aminoacyl-tRNA editing activity [GO:0002161]; ATP binding [GO:0005524]; leucine-tRNA ligase activity [GO:0004823]	cytoplasm [GO:0005737]	PF08264;PF00133;PF13603;
A0A0A7PNF8	Glycosyl transferase family protein	SKP52_23640	GO:0008658; GO:0016740		penicillin binding [GO:0008658]; transferase activity [GO:0016740]		penicillin binding [GO:0008658]; transferase activity [GO:0016740]		PF00912;PF00905;
A0A085FBE3	Transcription termination/antitermination protein NusA	nusA FF80_01742	GO:0006353; GO:0003723; GO:0005737; GO:0000166; GO:0031564; GO:0003700		cytoplasm [GO:0005737]; nucleotide binding [GO:0000166]; RNA binding [GO:0003723]; transcription factor activity, sequence-specific DNA binding [GO:0003700]; DNA-templated transcription, termination [GO:0006353]; transcription antitermination [GO:0031564]	DNA-templated transcription, termination [GO:0006353]; transcription antitermination [GO:0031564]	nucleotide binding [GO:0000166]; RNA binding [GO:0003723]; transcription factor activity, sequence-specific DNA binding [GO:0003700]	cytoplasm [GO:0005737]	PF13184;PF08529;PF00575;
A0A095B5Y2	Phosphoenolpyruvate-protein phosphotransferase PtsP	FG95_01762	GO:0016301; GO:0046872; GO:0009401		kinase activity [GO:0016301]; metal ion binding [GO:0046872]; phosphoenolpyruvate-dependent sugar phosphotransferase system [GO:0009401]	phosphoenolpyruvate-dependent sugar phosphotransferase system [GO:0009401]	kinase activity [GO:0016301]; metal ion binding [GO:0046872]		PF13185;PF05524;PF00391;PF02896;
A0A095BKD7	Major facilitator superfamily MFS_1	FG95_03943							PF05977;
A0A095C023	Putative oxygen-independent coproporphyrinogen III oxidase	FG91_00435	GO:0004109; GO:0005737; GO:0051536; GO:0006779		cytoplasm [GO:0005737]; coproporphyrinogen oxidase activity [GO:0004109]; iron-sulfur cluster binding [GO:0051536]; porphyrin-containing compound biosynthetic process [GO:0006779]	porphyrin-containing compound biosynthetic process [GO:0006779]	coproporphyrinogen oxidase activity [GO:0004109]; iron-sulfur cluster binding [GO:0051536]	cytoplasm [GO:0005737]	PF06969;PF04055;
A5EA76	Putative component of multidrug efflux system (RND family)	BBta_0808	GO:0016020; GO:0005215		membrane [GO:0016020]; transporter activity [GO:0005215]		transporter activity [GO:0005215]	membrane [GO:0016020]	PF00873;
A0A095BTV5	Putative outer membrane autotransporter	FG91_02043
A0A085FRR3	Probable potassium transport system protein kup	kup FG93_01457	GO:0016021; GO:0005886; GO:0015079		integral component of membrane [GO:0016021]; plasma membrane [GO:0005886]; potassium ion transmembrane transporter activity [GO:0015079]		potassium ion transmembrane transporter activity [GO:0015079]	integral component of membrane [GO:0016021]; plasma membrane [GO:0005886]	PF02705;
A0A031JJY7	50S ribosomal protein L6	rplF BV96_01029	GO:0019843; GO:0005840; GO:0003735; GO:0006412		ribosome [GO:0005840]; rRNA binding [GO:0019843]; structural constituent of ribosome [GO:0003735]; translation [GO:0006412]	translation [GO:0006412]	rRNA binding [GO:0019843]; structural constituent of ribosome [GO:0003735]	ribosome [GO:0005840]	PF00347;
C6W040	Acriflavin resistance protein	Dfer_4164	GO:0016020; GO:0005215		membrane [GO:0016020]; transporter activity [GO:0005215]		transporter activity [GO:0005215]	membrane [GO:0016020]	PF00873;
Q11L64	Uncharacterized protein	Meso_0457							PF09929;
N9WCQ9	Propionyl-CoA carboxylase subunit beta	EBMC1_08471	GO:0016874		ligase activity [GO:0016874]		ligase activity [GO:0016874]		PF01039;
B8ILX7	TonB-dependent receptor	Mnod_1321	GO:0009279; GO:0016021; GO:0004872; GO:0006810		cell outer membrane [GO:0009279]; integral component of membrane [GO:0016021]; receptor activity [GO:0004872]; transport [GO:0006810]	transport [GO:0006810]	receptor activity [GO:0004872]	cell outer membrane [GO:0009279]; integral component of membrane [GO:0016021]	PF07715;PF00593;
A0A095DH78	60 kDa chaperonin (GroEL protein) (Protein Cpn60)	groL groEL FG95_00798	GO:0005524; GO:0005737; GO:0042026		cytoplasm [GO:0005737]; ATP binding [GO:0005524]; protein refolding [GO:0042026]	protein refolding [GO:0042026]	ATP binding [GO:0005524]	cytoplasm [GO:0005737]	PF00118;
A0A031JI16	ATP synthase subunit alpha (EC 3.6.3.14) (ATP synthase F1 sector subunit alpha) (F-ATPase subunit alpha)	atpA BV96_01440	GO:0005524; GO:0015991; GO:0005886; GO:0042777; GO:0046933; GO:0045261; GO:0046961	3.6.3.14	plasma membrane [GO:0005886]; proton-transporting ATP synthase complex, catalytic core F(1) [GO:0045261]; ATP binding [GO:0005524]; proton-transporting ATP synthase activity, rotational mechanism [GO:0046933]; proton-transporting ATPase activity, rotational mechanism [GO:0046961]; ATP hydrolysis coupled proton transport [GO:0015991]; plasma membrane ATP synthesis coupled proton transport [GO:0042…	ATP hydrolysis coupled proton transport [GO:0015991]; plasma membrane ATP synthesis coupled proton transport [GO:0042777]	ATP binding [GO:0005524]; proton-transporting ATPase activity, rotational mechanism [GO:0046961]; proton-transporting ATP synthase activity, rotational mechanism [GO:0046933]	plasma membrane [GO:0005886]; proton-transporting ATP synthase complex, catalytic core F(1) [GO:0045261]	PF00006;PF00306;PF02874;
A0A095B1A9	ATP synthase subunit alpha (EC 3.6.3.14) (ATP synthase F1 sector subunit alpha) (F-ATPase subunit alpha)	atpA FG91_01384	GO:0005524; GO:0015991; GO:0005886; GO:0042777; GO:0046933; GO:0045261; GO:0046961	3.6.3.14	plasma membrane [GO:0005886]; proton-transporting ATP synthase complex, catalytic core F(1) [GO:0045261]; ATP binding [GO:0005524]; proton-transporting ATP synthase activity, rotational mechanism [GO:0046933]; proton-transporting ATPase activity, rotational mechanism [GO:0046961]; ATP hydrolysis coupled proton transport [GO:0015991]; plasma membrane ATP synthesis coupled proton transport [GO:0042…	ATP hydrolysis coupled proton transport [GO:0015991]; plasma membrane ATP synthesis coupled proton transport [GO:0042777]	ATP binding [GO:0005524]; proton-transporting ATPase activity, rotational mechanism [GO:0046961]; proton-transporting ATP synthase activity, rotational mechanism [GO:0046933]	plasma membrane [GO:0005886]; proton-transporting ATP synthase complex, catalytic core F(1) [GO:0045261]	PF00006;PF00306;PF02874;
I2GKH8	Uncharacterized protein	BN8_03568
B1ZJZ6	Response regulator receiver protein	Mpop_4814	GO:0005622; GO:0000160		intracellular [GO:0005622]; phosphorelay signal transduction system [GO:0000160]	phosphorelay signal transduction system [GO:0000160]		intracellular [GO:0005622]	PF00072;
A0A087M525	Uncharacterized protein	JP75_06170							PF04820;
A0A095D891	TonB-dependent receptor	FG91_01363	GO:0009279; GO:0004872; GO:0006810		cell outer membrane [GO:0009279]; receptor activity [GO:0004872]; transport [GO:0006810]	transport [GO:0006810]	receptor activity [GO:0004872]	cell outer membrane [GO:0009279]	PF07715;PF00593;
G2INS0	GTP-binding protein TypA	typA SLG_33740	GO:0005525; GO:0003924		GTP binding [GO:0005525]; GTPase activity [GO:0003924]		GTPase activity [GO:0003924]; GTP binding [GO:0005525]		PF00679;PF03144;
A0A085FR59	Putative lytic murein transglycosylase	FG93_01645							PF01471;PF13406;
A0A085FHT0	Proton/glutamate symport protein / Sodium/glutamate symport protein	FF80_00743	GO:0016021; GO:0017153		integral component of membrane [GO:0016021]; sodium:dicarboxylate symporter activity [GO:0017153]		sodium:dicarboxylate symporter activity [GO:0017153]	integral component of membrane [GO:0016021]	PF00375;
A0A095BQJ1	DNA-directed RNA polymerase subunit beta (RNAP subunit beta) (EC 2.7.7.6) (RNA polymerase subunit beta) (Transcriptase subunit beta)	rpoB FG91_02878	GO:0003677; GO:0003899; GO:0032549; GO:0006351	2.7.7.6	DNA binding [GO:0003677]; DNA-directed RNA polymerase activity [GO:0003899]; ribonucleoside binding [GO:0032549]; transcription, DNA-templated [GO:0006351]	transcription, DNA-templated [GO:0006351]	DNA binding [GO:0003677]; DNA-directed RNA polymerase activity [GO:0003899]; ribonucleoside binding [GO:0032549]		PF04563;PF04561;PF04565;PF10385;PF00562;PF04560;
A0A095BWC1	Histidinol dehydrogenase (HDH) (EC 1.1.1.23)	hisD FG95_02769	GO:0051287; GO:0000105; GO:0004399; GO:0008270	1.1.1.23	histidinol dehydrogenase activity [GO:0004399]; NAD binding [GO:0051287]; zinc ion binding [GO:0008270]; histidine biosynthetic process [GO:0000105]	histidine biosynthetic process [GO:0000105]	histidinol dehydrogenase activity [GO:0004399]; NAD binding [GO:0051287]; zinc ion binding [GO:0008270]		PF00815;	PATHWAY: Amino-acid biosynthesis; L-histidine biosynthesis; L-histidine from 5-phospho-alpha-D-ribose 1-diphosphate: step 9/9. {ECO:0000256|HAMAP-Rule:MF_01024, ECO:0000256|PIRNR:PIRNR000099, ECO:0000256|SAAS:SAAS00017877}.
A0A095B1D1	Nucleotide-binding protein FG91_01409	FG91_01409	GO:0005524; GO:0005525		ATP binding [GO:0005524]; GTP binding [GO:0005525]		ATP binding [GO:0005524]; GTP binding [GO:0005525]		PF03668;
A0A0A7PGD9	Tryptophan halogenase	SKP52_06780							PF04820;
A0A0A7PJR2	(S)-2-hydroxy-acid oxidase	SKP52_16550	GO:0010181; GO:0016491		FMN binding [GO:0010181]; oxidoreductase activity [GO:0016491]		FMN binding [GO:0010181]; oxidoreductase activity [GO:0016491]		PF01070;
A0A095B0G0	Alginate lyase	FG91_00762	GO:0016829; GO:0042597		periplasmic space [GO:0042597]; lyase activity [GO:0016829]		lyase activity [GO:0016829]	periplasmic space [GO:0042597]	PF05426;PF07940;
A0A077KJM3	Relaxase/mobilization nuclease family protein	CHSO_2900							PF03432;
Q1GWA8	Pyruvate kinase (EC 2.7.1.40)	Sala_0341	GO:0006096; GO:0016301; GO:0000287; GO:0030955; GO:0004743	2.7.1.40	kinase activity [GO:0016301]; magnesium ion binding [GO:0000287]; potassium ion binding [GO:0030955]; pyruvate kinase activity [GO:0004743]; glycolytic process [GO:0006096]	glycolytic process [GO:0006096]	kinase activity [GO:0016301]; magnesium ion binding [GO:0000287]; potassium ion binding [GO:0030955]; pyruvate kinase activity [GO:0004743]		PF00224;PF02887;	PATHWAY: Carbohydrate degradation; glycolysis; pyruvate from D-glyceraldehyde 3-phosphate: step 5/5. {ECO:0000256|RuleBase:RU000504}.
A0A085F5X7	2-amino-4-hydroxy-6-hydroxymethyldihydropteridine pyrophosphokinase (EC 2.7.6.3)	folK FG93_04354	GO:0003848; GO:0009396; GO:0016301	2.7.6.3	2-amino-4-hydroxy-6-hydroxymethyldihydropteridine diphosphokinase activity [GO:0003848]; kinase activity [GO:0016301]; folic acid-containing compound biosynthetic process [GO:0009396]	folic acid-containing compound biosynthetic process [GO:0009396]	2-amino-4-hydroxy-6-hydroxymethyldihydropteridine diphosphokinase activity [GO:0003848]; kinase activity [GO:0016301]		PF01288;
G6EC03	Threonine--tRNA ligase (EC 6.1.1.3) (Threonyl-tRNA synthetase)	thrS NSU_1874	GO:0005524; GO:0005737; GO:0046872; GO:0004829; GO:0006435	6.1.1.3	cytoplasm [GO:0005737]; ATP binding [GO:0005524]; metal ion binding [GO:0046872]; threonine-tRNA ligase activity [GO:0004829]; threonyl-tRNA aminoacylation [GO:0006435]	threonyl-tRNA aminoacylation [GO:0006435]	ATP binding [GO:0005524]; metal ion binding [GO:0046872]; threonine-tRNA ligase activity [GO:0004829]	cytoplasm [GO:0005737]	PF03129;PF02824;PF00587;PF07973;
N9UP76	FAD dependent oxidoreductase	EBMC1_15729	GO:0016491		oxidoreductase activity [GO:0016491]		oxidoreductase activity [GO:0016491]		PF01593;
A0A0C1ID35	Multidrug transporter AcrB	HY58_06845	GO:0016021; GO:0005215		integral component of membrane [GO:0016021]; transporter activity [GO:0005215]		transporter activity [GO:0005215]	integral component of membrane [GO:0016021]	PF00873;
A0A095BLM3	Diguanylate phosphodiesterase	FG91_03929							PF05226;PF00563;
B1Z895	Uncharacterized protein	Mpop_2253
C2G221	Arsenical-resistance protein	arsB HMPREF0765_3627	GO:0015297; GO:0015103; GO:0016021		integral component of membrane [GO:0016021]; antiporter activity [GO:0015297]; inorganic anion transmembrane transporter activity [GO:0015103]		antiporter activity [GO:0015297]; inorganic anion transmembrane transporter activity [GO:0015103]	integral component of membrane [GO:0016021]	PF01758;
F8F956	L-carnitine dehydratase/bile acid-inducible protein F	KNP414_04453	GO:0003824		catalytic activity [GO:0003824]		catalytic activity [GO:0003824]		PF02515;
A0A0A7PDR0	Vitamin-B12 independent methionine synthase	SKP52_06075	GO:0003871; GO:0009086; GO:0008270		5-methyltetrahydropteroyltriglutamate-homocysteine S-methyltransferase activity [GO:0003871]; zinc ion binding [GO:0008270]; methionine biosynthetic process [GO:0009086]	methionine biosynthetic process [GO:0009086]	5-methyltetrahydropteroyltriglutamate-homocysteine S-methyltransferase activity [GO:0003871]; zinc ion binding [GO:0008270]		PF01717;
M5QRY3	Uncharacterized protein	B195_17274
A0A095B2F5	Oligopeptidase B	FG91_00034	GO:0004252; GO:0070008		serine-type endopeptidase activity [GO:0004252]; serine-type exopeptidase activity [GO:0070008]		serine-type endopeptidase activity [GO:0004252]; serine-type exopeptidase activity [GO:0070008]		PF00326;PF02897;
Q1GVL6	Peptidase M16-like protein	Sala_0585	GO:0046872; GO:0004222		metal ion binding [GO:0046872]; metalloendopeptidase activity [GO:0004222]		metal ion binding [GO:0046872]; metalloendopeptidase activity [GO:0004222]		PF00675;PF05193;
A0A061M4I6	VirB4 protein	BDOA9_0200880	GO:0005524		ATP binding [GO:0005524]		ATP binding [GO:0005524]		PF03135;
F6EUG1	TonB-dependent siderophore receptor	Sphch_0153	GO:0009279; GO:0005506; GO:0004872; GO:0015891		cell outer membrane [GO:0009279]; iron ion binding [GO:0005506]; receptor activity [GO:0004872]; siderophore transport [GO:0015891]	siderophore transport [GO:0015891]	iron ion binding [GO:0005506]; receptor activity [GO:0004872]	cell outer membrane [GO:0009279]	PF07715;PF00593;
A0A095ARY9	Bifunctional uridylyltransferase/uridylyl-removing enzyme (UTase/UR) (Bifunctional [protein-PII] modification enzyme) (Bifunctional nitrogen sensor protein)	glnD FG91_02666	GO:0008773; GO:0016597; GO:0006807; GO:0008081; GO:0006808		[protein-PII] uridylyltransferase activity [GO:0008773]; amino acid binding [GO:0016597]; phosphoric diester hydrolase activity [GO:0008081]; nitrogen compound metabolic process [GO:0006807]; regulation of nitrogen utilization [GO:0006808]	nitrogen compound metabolic process [GO:0006807]; regulation of nitrogen utilization [GO:0006808]	[protein-PII] uridylyltransferase activity [GO:0008773]; amino acid binding [GO:0016597]; phosphoric diester hydrolase activity [GO:0008081]		PF08335;PF01966;
A0A095BMJ0	Diguanylate cyclase	FG91_03647	GO:0016021; GO:0004871		integral component of membrane [GO:0016021]; signal transducer activity [GO:0004871]		signal transducer activity [GO:0004871]	integral component of membrane [GO:0016021]	PF00990;
F8EN83	Cl-channel voltage-gated family protein	Runsl_3480	GO:0016020; GO:0005247		membrane [GO:0016020]; voltage-gated chloride channel activity [GO:0005247]		voltage-gated chloride channel activity [GO:0005247]	membrane [GO:0016020]	PF00654;
A0A095BQA2	3-isopropylmalate dehydratase large subunit (EC 4.2.1.33) (Alpha-IPM isomerase) (Isopropylmalate isomerase)	leuC_3 leuC FG91_02793	GO:0003861; GO:0051539; GO:0009098; GO:0046872	4.2.1.33	3-isopropylmalate dehydratase activity [GO:0003861]; 4 iron, 4 sulfur cluster binding [GO:0051539]; metal ion binding [GO:0046872]; leucine biosynthetic process [GO:0009098]	leucine biosynthetic process [GO:0009098]	3-isopropylmalate dehydratase activity [GO:0003861]; 4 iron, 4 sulfur cluster binding [GO:0051539]; metal ion binding [GO:0046872]		PF00330;	PATHWAY: Amino-acid biosynthesis; L-leucine biosynthesis; L-leucine from 3-methyl-2-oxobutanoate: step 2/4. {ECO:0000256|HAMAP-Rule:MF_01026, ECO:0000256|SAAS:SAAS00091405}.
A0A0A7PCF6	Protein TolB	tolB SKP52_04320	GO:0042597; GO:0017038		periplasmic space [GO:0042597]; protein import [GO:0017038]	protein import [GO:0017038]		periplasmic space [GO:0042597]	PF07676;PF04052;
G2PJS2	Lysine--tRNA ligase (EC 6.1.1.6) (Lysyl-tRNA synthetase)	lysS Murru_0781	GO:0005524; GO:0005737; GO:0004824; GO:0006430; GO:0000287; GO:0003676	6.1.1.6	cytoplasm [GO:0005737]; ATP binding [GO:0005524]; lysine-tRNA ligase activity [GO:0004824]; magnesium ion binding [GO:0000287]; nucleic acid binding [GO:0003676]; lysyl-tRNA aminoacylation [GO:0006430]	lysyl-tRNA aminoacylation [GO:0006430]	ATP binding [GO:0005524]; lysine-tRNA ligase activity [GO:0004824]; magnesium ion binding [GO:0000287]; nucleic acid binding [GO:0003676]	cytoplasm [GO:0005737]	PF00152;PF01336;
A0A095D209	FAD dependent oxidoreductase	FG91_02939	GO:0016491		oxidoreductase activity [GO:0016491]		oxidoreductase activity [GO:0016491]		PF01593;
H0EBR5	Methylcrotonyl-CoA carboxylase carboxyl transferase subunit (EC 6.4.1.4)	PAI11_42980	GO:0004485; GO:0016740	6.4.1.4	methylcrotonoyl-CoA carboxylase activity [GO:0004485]; transferase activity [GO:0016740]		methylcrotonoyl-CoA carboxylase activity [GO:0004485]; transferase activity [GO:0016740]		PF01039;
A0A087LZ37	Dihydroxy-acid dehydratase (DAD) (EC 4.2.1.9)	ilvD JP75_17405	GO:0051539; GO:0004160; GO:0009097; GO:0046872; GO:0009099	4.2.1.9	4 iron, 4 sulfur cluster binding [GO:0051539]; dihydroxy-acid dehydratase activity [GO:0004160]; metal ion binding [GO:0046872]; isoleucine biosynthetic process [GO:0009097]; valine biosynthetic process [GO:0009099]	isoleucine biosynthetic process [GO:0009097]; valine biosynthetic process [GO:0009099]	4 iron, 4 sulfur cluster binding [GO:0051539]; dihydroxy-acid dehydratase activity [GO:0004160]; metal ion binding [GO:0046872]		PF00920;	PATHWAY: Amino-acid biosynthesis; L-isoleucine biosynthesis; L-isoleucine from 2-oxobutanoate: step 3/4. {ECO:0000256|HAMAP-Rule:MF_00012, ECO:0000256|SAAS:SAAS00023045}.; PATHWAY: Amino-acid biosynthesis; L-valine biosynthesis; L-valine from pyruvate: step 3/4. {ECO:0000256|HAMAP-Rule:MF_00012, ECO:0000256|SAAS:SAAS00023031}.
A0A095AWK3	Methionine synthase (B12-dependent) (EC 2.1.1.13)	FG91_01913	GO:0008898; GO:0031419; GO:0005622; GO:0008705; GO:0042558; GO:0008270	2.1.1.13	intracellular [GO:0005622]; cobalamin binding [GO:0031419]; methionine synthase activity [GO:0008705]; S-adenosylmethionine-homocysteine S-methyltransferase activity [GO:0008898]; zinc ion binding [GO:0008270]; pteridine-containing compound metabolic process [GO:0042558]	pteridine-containing compound metabolic process [GO:0042558]	cobalamin binding [GO:0031419]; methionine synthase activity [GO:0008705]; S-adenosylmethionine-homocysteine S-methyltransferase activity [GO:0008898]; zinc ion binding [GO:0008270]	intracellular [GO:0005622]	PF02310;PF02607;PF02965;PF00809;
A0A095AYU7	Phosphoserine transaminase (EC 2.6.1.52)	FG91_01114	GO:0006564; GO:0004648; GO:0005737	2.6.1.52	cytoplasm [GO:0005737]; O-phospho-L-serine:2-oxoglutarate aminotransferase activity [GO:0004648]; L-serine biosynthetic process [GO:0006564]	L-serine biosynthetic process [GO:0006564]	O-phospho-L-serine:2-oxoglutarate aminotransferase activity [GO:0004648]	cytoplasm [GO:0005737]	PF00266;	PATHWAY: Amino-acid biosynthesis; L-serine biosynthesis; L-serine from 3-phospho-D-glycerate: step 2/3. {ECO:0000256|SAAS:SAAS00182464}.
H0E1Z4	Polyribonucleotide nucleotidyltransferase (EC 2.7.7.8) (Polynucleotide phosphorylase)	pnp PAI11_08060	GO:0000175; GO:0003723; GO:0006396; GO:0005737; GO:0006402; GO:0000287; GO:0004654	2.7.7.8	cytoplasm [GO:0005737]; 3'-5'-exoribonuclease activity [GO:0000175]; magnesium ion binding [GO:0000287]; polyribonucleotide nucleotidyltransferase activity [GO:0004654]; RNA binding [GO:0003723]; mRNA catabolic process [GO:0006402]; RNA processing [GO:0006396]	mRNA catabolic process [GO:0006402]; RNA processing [GO:0006396]	3'-5'-exoribonuclease activity [GO:0000175]; magnesium ion binding [GO:0000287]; polyribonucleotide nucleotidyltransferase activity [GO:0004654]; RNA binding [GO:0003723]	cytoplasm [GO:0005737]	PF00013;PF03726;PF01138;PF03725;PF00575;
A0A087M7M3	Ribonucleoside-diphosphate reductase (EC 1.17.4.1)	JP75_01690	GO:0005524; GO:0006260; GO:0004748	1.17.4.1	ATP binding [GO:0005524]; ribonucleoside-diphosphate reductase activity, thioredoxin disulfide as acceptor [GO:0004748]; DNA replication [GO:0006260]	DNA replication [GO:0006260]	ATP binding [GO:0005524]; ribonucleoside-diphosphate reductase activity, thioredoxin disulfide as acceptor [GO:0004748]		PF02867;PF00317;PF08343;	PATHWAY: Genetic information processing; DNA replication. {ECO:0000256|RuleBase:RU003410}.
L0FX35	Transcription-repair-coupling factor (TRCF) (EC 3.6.4.-)	mfd Echvi_1312	GO:0005524; GO:0005737; GO:0003684; GO:0004386; GO:0006355; GO:0000716	3.6.4.-	cytoplasm [GO:0005737]; ATP binding [GO:0005524]; damaged DNA binding [GO:0003684]; helicase activity [GO:0004386]; regulation of transcription, DNA-templated [GO:0006355]; transcription-coupled nucleotide-excision repair, DNA damage recognition [GO:0000716]	regulation of transcription, DNA-templated [GO:0006355]; transcription-coupled nucleotide-excision repair, DNA damage recognition [GO:0000716]	ATP binding [GO:0005524]; damaged DNA binding [GO:0003684]; helicase activity [GO:0004386]	cytoplasm [GO:0005737]	PF02559;PF00270;PF00271;PF03461;
C6VS69	NAD-dependent epimerase/dehydratase	Dfer_5104	GO:0003824; GO:0050662		catalytic activity [GO:0003824]; coenzyme binding [GO:0050662]		catalytic activity [GO:0003824]; coenzyme binding [GO:0050662]		PF01370;PF00535;
A5V4Z2	D-lactate dehydrogenase (Cytochrome) (EC 1.1.2.4)	Swit_0991	GO:0004458; GO:0008762; GO:0050660	1.1.2.4	D-lactate dehydrogenase (cytochrome) activity [GO:0004458]; flavin adenine dinucleotide binding [GO:0050660]; UDP-N-acetylmuramate dehydrogenase activity [GO:0008762]		D-lactate dehydrogenase (cytochrome) activity [GO:0004458]; flavin adenine dinucleotide binding [GO:0050660]; UDP-N-acetylmuramate dehydrogenase activity [GO:0008762]		PF02913;PF01565;
A0A0A7PLA3	Error-prone DNA polymerase (EC 2.7.7.7)	dnaE2b dnaE2 SKP52_19560	GO:0008408; GO:0003677; GO:0006281; GO:0006260; GO:0003887; GO:0005737	2.7.7.7	cytoplasm [GO:0005737]; 3'-5' exonuclease activity [GO:0008408]; DNA binding [GO:0003677]; DNA-directed DNA polymerase activity [GO:0003887]; DNA repair [GO:0006281]; DNA replication [GO:0006260]	DNA repair [GO:0006281]; DNA replication [GO:0006260]	3'-5' exonuclease activity [GO:0008408]; DNA binding [GO:0003677]; DNA-directed DNA polymerase activity [GO:0003887]	cytoplasm [GO:0005737]	PF07733;PF14579;PF02811;
A0A095D768	Heparinase II/III-like protein	FG95_02802							PF07940;
A0A085EWS9	FAD linked oxidase domain protein	FG93_05801	GO:0008762; GO:0050660		flavin adenine dinucleotide binding [GO:0050660]; UDP-N-acetylmuramate dehydrogenase activity [GO:0008762]		flavin adenine dinucleotide binding [GO:0050660]; UDP-N-acetylmuramate dehydrogenase activity [GO:0008762]		PF01565;
A0A0C5XN45	Acetylglucosamine-6-sulfatase	TZ53_06525	GO:0008484		sulfuric ester hydrolase activity [GO:0008484]		sulfuric ester hydrolase activity [GO:0008484]		PF00884;
Q1GQM3	ABC transporter related	Sala_2340	GO:0005524; GO:0042626; GO:0016021		integral component of membrane [GO:0016021]; ATP binding [GO:0005524]; ATPase activity, coupled to transmembrane movement of substances [GO:0042626]		ATPase activity, coupled to transmembrane movement of substances [GO:0042626]; ATP binding [GO:0005524]	integral component of membrane [GO:0016021]	PF00664;PF00005;
A0A095B8Q4	ABC transporter	FG95_00076	GO:0005524; GO:0042626; GO:0016021		integral component of membrane [GO:0016021]; ATP binding [GO:0005524]; ATPase activity, coupled to transmembrane movement of substances [GO:0042626]		ATPase activity, coupled to transmembrane movement of substances [GO:0042626]; ATP binding [GO:0005524]	integral component of membrane [GO:0016021]	PF00664;PF00005;
I2GMH1	Putative metal chaperone yciC	yciC BN8_04334							PF02492;PF07683;
N9W944	NAD(P) transhydrogenase subunit beta (EC 1.6.1.2) (Nicotinamide nucleotide transhydrogenase subunit beta)	EBMC1_15944	GO:0008750; GO:0050661; GO:0016021; GO:0005886	1.6.1.2	integral component of membrane [GO:0016021]; plasma membrane [GO:0005886]; NAD(P)+ transhydrogenase (AB-specific) activity [GO:0008750]; NADP binding [GO:0050661]		NAD(P)+ transhydrogenase (AB-specific) activity [GO:0008750]; NADP binding [GO:0050661]	integral component of membrane [GO:0016021]; plasma membrane [GO:0005886]	PF02233;
Q1GSD1	Endothelin-converting enzyme 1 (EC 3.4.24.71)	Sala_1728	GO:0004222	3.4.24.71	metalloendopeptidase activity [GO:0004222]		metalloendopeptidase activity [GO:0004222]		PF01431;PF05649;
F0LF77	Short-chain dehydrogenase/reductase SDR	AGROH133_14146	GO:0016491		oxidoreductase activity [GO:0016491]		oxidoreductase activity [GO:0016491]		PF00106;
A0A0C5LKJ6	Glycosyl transferase family 1	TS85_21240	GO:0009058; GO:0016740		transferase activity [GO:0016740]; biosynthetic process [GO:0009058]	biosynthetic process [GO:0009058]	transferase activity [GO:0016740]		PF00534;
T0K3B7	Methionine gamma-lyase (EC 4.4.1.11)	M529_17285	GO:0018826; GO:0030170	4.4.1.11	methionine gamma-lyase activity [GO:0018826]; pyridoxal phosphate binding [GO:0030170]		methionine gamma-lyase activity [GO:0018826]; pyridoxal phosphate binding [GO:0030170]		PF01053;
X6CLZ1	Uncharacterized protein	X742_23345							PF00535;
A0A0A7PMI7	Glucose/sorbosone dehydrogenase-like protein	SKP52_17915	GO:0005509; GO:0005975; GO:0007156; GO:0016020; GO:0016901; GO:0048038		membrane [GO:0016020]; calcium ion binding [GO:0005509]; oxidoreductase activity, acting on the CH-OH group of donors, quinone or similar compound as acceptor [GO:0016901]; quinone binding [GO:0048038]; carbohydrate metabolic process [GO:0005975]; homophilic cell adhesion via plasma membrane adhesion molecules [GO:0007156]	carbohydrate metabolic process [GO:0005975]; homophilic cell adhesion via plasma membrane adhesion molecules [GO:0007156]	calcium ion binding [GO:0005509]; oxidoreductase activity, acting on the CH-OH group of donors, quinone or similar compound as acceptor [GO:0016901]; quinone binding [GO:0048038]	membrane [GO:0016020]	PF07995;
A0A087M7L1	Uncharacterized protein	JP75_01620							PF14403;
A0A0A7PP77	Uncharacterized protein	SKP52_20895							PF03167;
A0A095AUH5	CTP synthase (EC 6.3.4.2) (CTP synthetase) (UTP--ammonia ligase)	pyrG FG91_02546	GO:0044210; GO:0005524; GO:0003883; GO:0006541	6.3.4.2	ATP binding [GO:0005524]; CTP synthase activity [GO:0003883]; 'de novo' CTP biosynthetic process [GO:0044210]; glutamine metabolic process [GO:0006541]	'de novo' CTP biosynthetic process [GO:0044210]; glutamine metabolic process [GO:0006541]	ATP binding [GO:0005524]; CTP synthase activity [GO:0003883]		PF06418;PF00117;	PATHWAY: Pyrimidine metabolism; CTP biosynthesis via de novo pathway; CTP from UDP: step 2/2. {ECO:0000256|HAMAP-Rule:MF_01227, ECO:0000256|SAAS:SAAS00037318}.
A0A095B2P1	AMP-dependent synthetase and ligase	FG91_00361	GO:0016874		ligase activity [GO:0016874]		ligase activity [GO:0016874]		PF00501;
A0A0A7PKS6	Diguanylate cyclase	SKP52_18985							PF00990;
A0A095D0N4	Major facilitator superfamily MFS_1	FG91_03435	GO:0016021; GO:0055085		integral component of membrane [GO:0016021]; transmembrane transport [GO:0055085]	transmembrane transport [GO:0055085]		integral component of membrane [GO:0016021]	PF07690;
A0A085F193	Thioredoxin 2	FG93_04779	GO:0016021; GO:0055085		integral component of membrane [GO:0016021]; transmembrane transport [GO:0055085]	transmembrane transport [GO:0055085]		integral component of membrane [GO:0016021]	PF07690;
A0A0A7PIE7	Catalase-peroxidase (CP) (EC 1.11.1.21) (Peroxidase/catalase)	katG SKP52_14430	GO:0004096; GO:0020037; GO:0042744; GO:0046872; GO:0006979	1.11.1.21	catalase activity [GO:0004096]; heme binding [GO:0020037]; metal ion binding [GO:0046872]; hydrogen peroxide catabolic process [GO:0042744]; response to oxidative stress [GO:0006979]	hydrogen peroxide catabolic process [GO:0042744]; response to oxidative stress [GO:0006979]	catalase activity [GO:0004096]; heme binding [GO:0020037]; metal ion binding [GO:0046872]		PF00141;
A0A095ANW4	Catalase-peroxidase (CP) (EC 1.11.1.21) (Peroxidase/catalase)	katG FG91_03790	GO:0004096; GO:0020037; GO:0042744; GO:0046872; GO:0006979	1.11.1.21	catalase activity [GO:0004096]; heme binding [GO:0020037]; metal ion binding [GO:0046872]; hydrogen peroxide catabolic process [GO:0042744]; response to oxidative stress [GO:0006979]	hydrogen peroxide catabolic process [GO:0042744]; response to oxidative stress [GO:0006979]	catalase activity [GO:0004096]; heme binding [GO:0020037]; metal ion binding [GO:0046872]		PF00141;
Q1GWU4	Aldehyde dehydrogenase	Sala_0154	GO:0016620		oxidoreductase activity, acting on the aldehyde or oxo group of donors, NAD or NADP as acceptor [GO:0016620]		oxidoreductase activity, acting on the aldehyde or oxo group of donors, NAD or NADP as acceptor [GO:0016620]		PF00171;
A0A095B0T1	DNA topoisomerase 1 (EC 5.99.1.2) (DNA topoisomerase I)	topA FG91_00696	GO:0003677; GO:0003917; GO:0006265; GO:0005694; GO:0000287	5.99.1.2	chromosome [GO:0005694]; DNA binding [GO:0003677]; DNA topoisomerase type I activity [GO:0003917]; magnesium ion binding [GO:0000287]; DNA topological change [GO:0006265]	DNA topological change [GO:0006265]	DNA binding [GO:0003677]; DNA topoisomerase type I activity [GO:0003917]; magnesium ion binding [GO:0000287]	chromosome [GO:0005694]	PF01131;PF01751;PF13368;PF01396;
W0AIY0	Acriflavine resistance protein B	NX02_23235	GO:0016021; GO:0005215		integral component of membrane [GO:0016021]; transporter activity [GO:0005215]		transporter activity [GO:0005215]	integral component of membrane [GO:0016021]	PF00873;
H0E7M4	N-acetyl-gamma-glutamyl-phosphate reductase (AGPR) (EC 1.2.1.38) (N-acetyl-glutamate semialdehyde dehydrogenase)	argC PAI11_28280	GO:0003942; GO:0051287; GO:0006526; GO:0005737	1.2.1.38	cytoplasm [GO:0005737]; N-acetyl-gamma-glutamyl-phosphate reductase activity [GO:0003942]; NAD binding [GO:0051287]; arginine biosynthetic process [GO:0006526]	arginine biosynthetic process [GO:0006526]	N-acetyl-gamma-glutamyl-phosphate reductase activity [GO:0003942]; NAD binding [GO:0051287]	cytoplasm [GO:0005737]	PF01118;PF02774;	PATHWAY: Amino-acid biosynthesis; L-arginine biosynthesis; N(2)-acetyl-L-ornithine from L-glutamate: step 3/4. {ECO:0000256|HAMAP-Rule:MF_00150, ECO:0000256|SAAS:SAAS00132368}.
A0A0A7PAF7	MltA protein	SKP52_00035	GO:0004553; GO:0019867; GO:0009254		outer membrane [GO:0019867]; hydrolase activity, hydrolyzing O-glycosyl compounds [GO:0004553]; peptidoglycan turnover [GO:0009254]	peptidoglycan turnover [GO:0009254]	hydrolase activity, hydrolyzing O-glycosyl compounds [GO:0004553]	outer membrane [GO:0019867]	PF06725;PF03562;
W0A8D9	TonB-dependent receptor	NX02_08210	GO:0009279; GO:0004872; GO:0006810		cell outer membrane [GO:0009279]; receptor activity [GO:0004872]; transport [GO:0006810]	transport [GO:0006810]	receptor activity [GO:0004872]	cell outer membrane [GO:0009279]	PF07715;PF00593;
A0A076VFH5	NADH-ubiquinone oxidoreductase chain 4 (EC 1.6.5.3)	nad4 EL83_go03	GO:0042773; GO:0008137; GO:0005739	1.6.5.3	mitochondrion [GO:0005739]; NADH dehydrogenase (ubiquinone) activity [GO:0008137]; ATP synthesis coupled electron transport [GO:0042773]	ATP synthesis coupled electron transport [GO:0042773]	NADH dehydrogenase (ubiquinone) activity [GO:0008137]	mitochondrion [GO:0005739]	PF00361;
J9S5N0	Uncharacterized protein	KTR9_1716							PF10824;
A0A095AVD6	Sulfate adenylyltransferase subunit 1 / adenylylsulfate kinase (EC 2.7.1.25)	FG91_02386	GO:0005524; GO:0005525; GO:0003924; GO:0004020; GO:0016779; GO:0000103	2.7.1.25	adenylylsulfate kinase activity [GO:0004020]; ATP binding [GO:0005524]; GTP binding [GO:0005525]; GTPase activity [GO:0003924]; nucleotidyltransferase activity [GO:0016779]; sulfate assimilation [GO:0000103]	sulfate assimilation [GO:0000103]	adenylylsulfate kinase activity [GO:0004020]; ATP binding [GO:0005524]; GTPase activity [GO:0003924]; GTP binding [GO:0005525]; nucleotidyltransferase activity [GO:0016779]		PF01583;PF03144;
C5AWA3	Multidrug transport protein (MFS family)	fsr MexAM1_META1p0808	GO:0016021; GO:0055085		integral component of membrane [GO:0016021]; transmembrane transport [GO:0055085]	transmembrane transport [GO:0055085]		integral component of membrane [GO:0016021]	PF07690;
H1KJF2	Major facilitator superfamily MFS_1	MetexDRAFT_2764	GO:0016021; GO:0055085		integral component of membrane [GO:0016021]; transmembrane transport [GO:0055085]	transmembrane transport [GO:0055085]		integral component of membrane [GO:0016021]	PF07690;
A0A081PIP9	Membrane protein	N180_04935
A0A085FDU8	Uncharacterized protein	FG93_03230	GO:0008762; GO:0050660; GO:0051536		flavin adenine dinucleotide binding [GO:0050660]; iron-sulfur cluster binding [GO:0051536]; UDP-N-acetylmuramate dehydrogenase activity [GO:0008762]		flavin adenine dinucleotide binding [GO:0050660]; iron-sulfur cluster binding [GO:0051536]; UDP-N-acetylmuramate dehydrogenase activity [GO:0008762]		PF02913;PF01565;PF13183;
A0A085ETF8	2-oxoglutarate dehydrogenase E1 component	FF80_03598	GO:0004591; GO:0030976; GO:0006099		oxoglutarate dehydrogenase (succinyl-transferring) activity [GO:0004591]; thiamine pyrophosphate binding [GO:0030976]; tricarboxylic acid cycle [GO:0006099]	tricarboxylic acid cycle [GO:0006099]	oxoglutarate dehydrogenase (succinyl-transferring) activity [GO:0004591]; thiamine pyrophosphate binding [GO:0030976]		PF00676;PF02779;
A0A0A7PJS2	Diguanylate phosphodiesterase	SKP52_16625							PF05226;PF00563;
B1ZBY9	Serine-type D-Ala-D-Ala carboxypeptidase (EC 3.4.16.4)	Mpop_1160	GO:0009002	3.4.16.4	serine-type D-Ala-D-Ala carboxypeptidase activity [GO:0009002]		serine-type D-Ala-D-Ala carboxypeptidase activity [GO:0009002]		PF00768;
A0A0A7PL54	Penicillin-binding protein 1C	SKP52_19235	GO:0008658; GO:0009252; GO:0008955		penicillin binding [GO:0008658]; peptidoglycan glycosyltransferase activity [GO:0008955]; peptidoglycan biosynthetic process [GO:0009252]	peptidoglycan biosynthetic process [GO:0009252]	penicillin binding [GO:0008658]; peptidoglycan glycosyltransferase activity [GO:0008955]		PF06832;PF00912;PF00905;
A0A095DGR5	RNA polymerase sigma factor RpoD (Sigma-70)	rpoD FG95_01019	GO:0003677; GO:0005737; GO:0016987; GO:0003700; GO:0001123		cytoplasm [GO:0005737]; DNA binding [GO:0003677]; sigma factor activity [GO:0016987]; transcription factor activity, sequence-specific DNA binding [GO:0003700]; transcription initiation from bacterial-type RNA polymerase promoter [GO:0001123]	transcription initiation from bacterial-type RNA polymerase promoter [GO:0001123]	DNA binding [GO:0003677]; sigma factor activity [GO:0016987]; transcription factor activity, sequence-specific DNA binding [GO:0003700]	cytoplasm [GO:0005737]	PF04546;PF03979;PF00140;PF04542;PF04539;PF04545;
W7W9Q4	Nickel and cobalt resistance protein CnrA	cnrA X551_00620	GO:0016020; GO:0005215		membrane [GO:0016020]; transporter activity [GO:0005215]		transporter activity [GO:0005215]	membrane [GO:0016020]	PF00873;
A0A0A7PK37	Amino acid permease	SKP52_06825	GO:0015171; GO:0016021		integral component of membrane [GO:0016021]; amino acid transmembrane transporter activity [GO:0015171]		amino acid transmembrane transporter activity [GO:0015171]	integral component of membrane [GO:0016021]	PF13520;
A4UTT2	UDP-glucose dehydrogenase (EC 1.1.1.22)	ugdG	GO:0051287; GO:0003979; GO:0000271	1.1.1.22	NAD binding [GO:0051287]; UDP-glucose 6-dehydrogenase activity [GO:0003979]; polysaccharide biosynthetic process [GO:0000271]	polysaccharide biosynthetic process [GO:0000271]	NAD binding [GO:0051287]; UDP-glucose 6-dehydrogenase activity [GO:0003979]		PF00984;PF03720;PF03721;
K2IX30	Alanine--tRNA ligase (EC 6.1.1.7) (Alanyl-tRNA synthetase)	alaS P24_11065	GO:0005524; GO:0004813; GO:0006419; GO:0005737; GO:0000049; GO:0008270	6.1.1.7	cytoplasm [GO:0005737]; alanine-tRNA ligase activity [GO:0004813]; ATP binding [GO:0005524]; tRNA binding [GO:0000049]; zinc ion binding [GO:0008270]; alanyl-tRNA aminoacylation [GO:0006419]	alanyl-tRNA aminoacylation [GO:0006419]	alanine-tRNA ligase activity [GO:0004813]; ATP binding [GO:0005524]; tRNA binding [GO:0000049]; zinc ion binding [GO:0008270]	cytoplasm [GO:0005737]	PF02272;PF01411;PF07973;
A0A021WBL7	Response regulator	sirA AZ78_04265	GO:0003677; GO:0005622; GO:0000160; GO:0003700; GO:0006351		intracellular [GO:0005622]; DNA binding [GO:0003677]; transcription factor activity, sequence-specific DNA binding [GO:0003700]; phosphorelay signal transduction system [GO:0000160]; transcription, DNA-templated [GO:0006351]	phosphorelay signal transduction system [GO:0000160]; transcription, DNA-templated [GO:0006351]	DNA binding [GO:0003677]; transcription factor activity, sequence-specific DNA binding [GO:0003700]	intracellular [GO:0005622]	PF00196;PF00072;
A0A031G0D6	Sugar nucleotidyltransferase	BW34_00611	GO:0016740		transferase activity [GO:0016740]		transferase activity [GO:0016740]		PF12804;
A0A081R8V7	Glutamate synthase [NADPH] large chain	BV95_04098	GO:0006537; GO:0015930		glutamate synthase activity [GO:0015930]; glutamate biosynthetic process [GO:0006537]	glutamate biosynthetic process [GO:0006537]	glutamate synthase activity [GO:0015930]		PF00310;PF04898;PF01645;PF01493;
A0A095BBP0	3-hydroxyisobutyrate dehydrogenase (HIBADH) (EC 1.1.1.31)	FG95_00010	GO:0008442; GO:0051287; GO:0004616; GO:0006574	1.1.1.31	3-hydroxyisobutyrate dehydrogenase activity [GO:0008442]; NAD binding [GO:0051287]; phosphogluconate dehydrogenase (decarboxylating) activity [GO:0004616]; valine catabolic process [GO:0006574]	valine catabolic process [GO:0006574]	3-hydroxyisobutyrate dehydrogenase activity [GO:0008442]; NAD binding [GO:0051287]; phosphogluconate dehydrogenase (decarboxylating) activity [GO:0004616]		PF14833;PF03446;	PATHWAY: Amino-acid degradation; L-valine degradation. {ECO:0000256|RuleBase:RU910714}.
I2ERF3	Cell division FtsK/SpoIIIE	Emtol_1106	GO:0005524; GO:0003677; GO:0007049; GO:0051301; GO:0007059; GO:0016021; GO:0005886		integral component of membrane [GO:0016021]; plasma membrane [GO:0005886]; ATP binding [GO:0005524]; DNA binding [GO:0003677]; cell cycle [GO:0007049]; cell division [GO:0051301]; chromosome segregation [GO:0007059]	cell cycle [GO:0007049]; cell division [GO:0051301]; chromosome segregation [GO:0007059]	ATP binding [GO:0005524]; DNA binding [GO:0003677]	integral component of membrane [GO:0016021]; plasma membrane [GO:0005886]	PF13491;PF09397;PF01580;
A0A095D5V6	tRNA uridine 5-carboxymethylaminomethyl modification enzyme MnmG (Glucose-inhibited division protein A)	mnmG gidA FG91_01799	GO:0005737; GO:0050660; GO:0002098		cytoplasm [GO:0005737]; flavin adenine dinucleotide binding [GO:0050660]; tRNA wobble uridine modification [GO:0002098]	tRNA wobble uridine modification [GO:0002098]	flavin adenine dinucleotide binding [GO:0050660]	cytoplasm [GO:0005737]	PF01134;PF13932;
G6YEA2	AraC family transcriptional regulator	MEA186_21474	GO:0043565; GO:0003700; GO:0006351		sequence-specific DNA binding [GO:0043565]; transcription factor activity, sequence-specific DNA binding [GO:0003700]; transcription, DNA-templated [GO:0006351]	transcription, DNA-templated [GO:0006351]	sequence-specific DNA binding [GO:0043565]; transcription factor activity, sequence-specific DNA binding [GO:0003700]		PF01965;PF12833;
C6VZA3	Glutamine synthetase catalytic region	Dfer_0446	GO:0004356; GO:0006807		glutamate-ammonia ligase activity [GO:0004356]; nitrogen compound metabolic process [GO:0006807]	nitrogen compound metabolic process [GO:0006807]	glutamate-ammonia ligase activity [GO:0004356]		PF00120;PF12437;
A7HT47	Primosomal protein N' (EC 3.6.4.-) (ATP-dependent helicase PriA)	priA Plav_1460	GO:0005524; GO:0004003; GO:0003677; GO:0006269; GO:0006268; GO:1990077; GO:0008270	3.6.4.-	primosome complex [GO:1990077]; ATP binding [GO:0005524]; ATP-dependent DNA helicase activity [GO:0004003]; DNA binding [GO:0003677]; zinc ion binding [GO:0008270]; DNA replication, synthesis of RNA primer [GO:0006269]; DNA unwinding involved in DNA replication [GO:0006268]	DNA replication, synthesis of RNA primer [GO:0006269]; DNA unwinding involved in DNA replication [GO:0006268]	ATP binding [GO:0005524]; ATP-dependent DNA helicase activity [GO:0004003]; DNA binding [GO:0003677]; zinc ion binding [GO:0008270]	primosome complex [GO:1990077]	PF00270;PF00271;
H0E3W1	Glycosyl transferase family 39	PAI11_14860	GO:0016740		transferase activity [GO:0016740]		transferase activity [GO:0016740]
A0A087M1K4	Transcription-repair-coupling factor (TRCF) (EC 3.6.4.-)	mfd JP75_12185	GO:0005524; GO:0005737; GO:0003684; GO:0004386; GO:0006355; GO:0000716	3.6.4.-	cytoplasm [GO:0005737]; ATP binding [GO:0005524]; damaged DNA binding [GO:0003684]; helicase activity [GO:0004386]; regulation of transcription, DNA-templated [GO:0006355]; transcription-coupled nucleotide-excision repair, DNA damage recognition [GO:0000716]	regulation of transcription, DNA-templated [GO:0006355]; transcription-coupled nucleotide-excision repair, DNA damage recognition [GO:0000716]	ATP binding [GO:0005524]; damaged DNA binding [GO:0003684]; helicase activity [GO:0004386]	cytoplasm [GO:0005737]	PF02559;PF00270;PF00271;PF03461;
A0A095BQA7	AMP-dependent synthetase and ligase	FG91_02798	GO:0016874		ligase activity [GO:0016874]		ligase activity [GO:0016874]		PF00501;PF13193;
L8D3B0	Putative lipoprotein	PALB_12990							PF12695;
K1LIV5	Cytochrome c oxidase subunit 1-beta (EC 1.9.3.1)	ctaDII B879_01208	GO:0009060; GO:0004129; GO:0020037; GO:0016021; GO:0005506; GO:0070469	1.9.3.1	integral component of membrane [GO:0016021]; respiratory chain [GO:0070469]; cytochrome-c oxidase activity [GO:0004129]; heme binding [GO:0020037]; iron ion binding [GO:0005506]; aerobic respiration [GO:0009060]	aerobic respiration [GO:0009060]	cytochrome-c oxidase activity [GO:0004129]; heme binding [GO:0020037]; iron ion binding [GO:0005506]	integral component of membrane [GO:0016021]; respiratory chain [GO:0070469]	PF00115;
E6VP12	Helix-turn-helix domain protein	Rpdx1_0826	GO:0043565		sequence-specific DNA binding [GO:0043565]		sequence-specific DNA binding [GO:0043565]		PF01381;
A0A095AN14	Beta-lactamase	FG91_03784							PF00144;
A0A0A7PAU4	Uncharacterized protein	SKP52_00600							PF13598;
W0ACQ7	Uncharacterized protein	NX02_08660
A0A0C5L4E5	Transketolase (EC 2.2.1.1)	TS85_08955	GO:0046872; GO:0004802	2.2.1.1	metal ion binding [GO:0046872]; transketolase activity [GO:0004802]		metal ion binding [GO:0046872]; transketolase activity [GO:0004802]		PF02779;PF02780;PF00456;
A0A095C3N3	ATPase	FG95_01524							PF01935;
A0A095AMZ6	Twin-arginine translocation pathway signal	FG91_03764	GO:0016787		hydrolase activity [GO:0016787]		hydrolase activity [GO:0016787]		PF07687;PF01546;PF10518;
Q3BKI1	Uncharacterized protein	mgI387
A0A085FCH3	Isocitrate dehydrogenase [NADP] (EC 1.1.1.42)	FF80_01436	GO:0051287; GO:0004450; GO:0006102; GO:0000287; GO:0006099	1.1.1.42	isocitrate dehydrogenase (NADP+) activity [GO:0004450]; magnesium ion binding [GO:0000287]; NAD binding [GO:0051287]; isocitrate metabolic process [GO:0006102]; tricarboxylic acid cycle [GO:0006099]	isocitrate metabolic process [GO:0006102]; tricarboxylic acid cycle [GO:0006099]	isocitrate dehydrogenase (NADP+) activity [GO:0004450]; magnesium ion binding [GO:0000287]; NAD binding [GO:0051287]		PF00180;
Q1GS97	LPS-assembly protein LptD	lptD Sala_1762	GO:0043165; GO:0009279; GO:0015920; GO:0010033		cell outer membrane [GO:0009279]; Gram-negative-bacterium-type cell outer membrane assembly [GO:0043165]; lipopolysaccharide transport [GO:0015920]; response to organic substance [GO:0010033]	Gram-negative-bacterium-type cell outer membrane assembly [GO:0043165]; lipopolysaccharide transport [GO:0015920]; response to organic substance [GO:0010033]		cell outer membrane [GO:0009279]	PF03968;PF04453;
A0A085F6P3	Isocitrate dehydrogenase [NADP] (EC 1.1.1.42)	FG93_04113	GO:0051287; GO:0004450; GO:0006102; GO:0000287; GO:0006099	1.1.1.42	isocitrate dehydrogenase (NADP+) activity [GO:0004450]; magnesium ion binding [GO:0000287]; NAD binding [GO:0051287]; isocitrate metabolic process [GO:0006102]; tricarboxylic acid cycle [GO:0006099]	isocitrate metabolic process [GO:0006102]; tricarboxylic acid cycle [GO:0006099]	isocitrate dehydrogenase (NADP+) activity [GO:0004450]; magnesium ion binding [GO:0000287]; NAD binding [GO:0051287]		PF00180;
A0A085FVN0	Hydrophobe/amphiphile efflux-1 HAE1	FG93_00546	GO:0016021; GO:0005215		integral component of membrane [GO:0016021]; transporter activity [GO:0005215]		transporter activity [GO:0005215]	integral component of membrane [GO:0016021]	PF00873;
G8TIZ6	Adenosylhomocysteinase (EC 3.3.1.1) (S-adenosyl-L-homocysteine hydrolase)	ahcY Niako_1138	GO:0004013; GO:0005737; GO:0006730	3.3.1.1	cytoplasm [GO:0005737]; adenosylhomocysteinase activity [GO:0004013]; one-carbon metabolic process [GO:0006730]	one-carbon metabolic process [GO:0006730]	adenosylhomocysteinase activity [GO:0004013]	cytoplasm [GO:0005737]	PF05221;PF00670;	PATHWAY: Amino-acid biosynthesis; L-homocysteine biosynthesis; L-homocysteine from S-adenosyl-L-homocysteine: step 1/1. {ECO:0000256|HAMAP-Rule:MF_00563, ECO:0000256|RuleBase:RU000548}.
A0A087LUW1	Amino acid regulated cytosolic protein	JP75_24420							PF04317;
N9WC09	Ferrous iron transport protein B	EBMC1_11750	GO:0005525; GO:0015093; GO:0016021		integral component of membrane [GO:0016021]; ferrous iron transmembrane transporter activity [GO:0015093]; GTP binding [GO:0005525]		ferrous iron transmembrane transporter activity [GO:0015093]; GTP binding [GO:0005525]	integral component of membrane [GO:0016021]	PF07664;PF02421;PF07670;
C6W281	RagB/SusD domain protein	Dfer_0794							PF07980;
A0A0C1IL98	Succinate dehydrogenase (EC 1.3.5.1)	sdhA OI18_08605	GO:0008177	1.3.5.1	succinate dehydrogenase (ubiquinone) activity [GO:0008177]		succinate dehydrogenase (ubiquinone) activity [GO:0008177]		PF00890;PF02910;
Q1GV04	Lon protease (EC 3.4.21.53) (ATP-dependent protease La)	lon Sala_0798	GO:0005524; GO:0004176; GO:0033554; GO:0005737; GO:0006515; GO:0043565; GO:0004252	3.4.21.53	cytoplasm [GO:0005737]; ATP binding [GO:0005524]; ATP-dependent peptidase activity [GO:0004176]; sequence-specific DNA binding [GO:0043565]; serine-type endopeptidase activity [GO:0004252]; cellular response to stress [GO:0033554]; misfolded or incompletely synthesized protein catabolic process [GO:0006515]	cellular response to stress [GO:0033554]; misfolded or incompletely synthesized protein catabolic process [GO:0006515]	ATP binding [GO:0005524]; ATP-dependent peptidase activity [GO:0004176]; sequence-specific DNA binding [GO:0043565]; serine-type endopeptidase activity [GO:0004252]	cytoplasm [GO:0005737]	PF00004;PF05362;PF02190;
F2IAG6	Phenylacetic acid degradation protein paaN (EC 1.2.1.3)	Fluta_1105	GO:0004029	1.2.1.3	aldehyde dehydrogenase (NAD) activity [GO:0004029]		aldehyde dehydrogenase (NAD) activity [GO:0004029]		PF00171;PF01575;
A0A095DCJ1	Enolase (EC 4.2.1.11) (2-phospho-D-glycerate hydro-lyase) (2-phosphoglycerate dehydratase)	eno_1 eno FG91_00093	GO:0009986; GO:0005576; GO:0006096; GO:0000287; GO:0004634; GO:0000015	4.2.1.11	cell surface [GO:0009986]; extracellular region [GO:0005576]; phosphopyruvate hydratase complex [GO:0000015]; magnesium ion binding [GO:0000287]; phosphopyruvate hydratase activity [GO:0004634]; glycolytic process [GO:0006096]	glycolytic process [GO:0006096]	magnesium ion binding [GO:0000287]; phosphopyruvate hydratase activity [GO:0004634]	cell surface [GO:0009986]; extracellular region [GO:0005576]; phosphopyruvate hydratase complex [GO:0000015]	PF00113;PF03952;	PATHWAY: Carbohydrate degradation; glycolysis; pyruvate from D-glyceraldehyde 3-phosphate: step 4/5. {ECO:0000256|HAMAP-Rule:MF_00318}.
A0A095DGC6	Acetolactate synthase (EC 2.2.1.6)	FG95_01318	GO:0003984; GO:0009082; GO:0050660; GO:0000287; GO:0030976	2.2.1.6	acetolactate synthase activity [GO:0003984]; flavin adenine dinucleotide binding [GO:0050660]; magnesium ion binding [GO:0000287]; thiamine pyrophosphate binding [GO:0030976]; branched-chain amino acid biosynthetic process [GO:0009082]	branched-chain amino acid biosynthetic process [GO:0009082]	acetolactate synthase activity [GO:0003984]; flavin adenine dinucleotide binding [GO:0050660]; magnesium ion binding [GO:0000287]; thiamine pyrophosphate binding [GO:0030976]		PF02775;PF00205;PF02776;	PATHWAY: Amino-acid biosynthesis; L-isoleucine biosynthesis; L-isoleucine from 2-oxobutanoate: step 1/4. {ECO:0000256|RuleBase:RU003591}.; PATHWAY: Amino-acid biosynthesis; L-valine biosynthesis; L-valine from pyruvate: step 1/4. {ECO:0000256|RuleBase:RU003591}.
A0A0A7PCJ7	AMP-dependent synthetase and ligase	SKP52_04595	GO:0016874		ligase activity [GO:0016874]		ligase activity [GO:0016874]		PF00501;PF13193;
A0A085N352	Uncharacterized protein	M514_23889	GO:0015074; GO:0003676		nucleic acid binding [GO:0003676]; DNA integration [GO:0015074]	DNA integration [GO:0015074]	nucleic acid binding [GO:0003676]		PF00665;
F6F3H8	Uncharacterized protein	Sphch_3394							PF13777;
R9CKF9	Peptidyl-dipeptidase	L100_09574	GO:0004222		metalloendopeptidase activity [GO:0004222]		metalloendopeptidase activity [GO:0004222]		PF01432;
A0A0A7PE44	DNA-directed RNA polymerase subunit beta' (RNAP subunit beta') (EC 2.7.7.6) (RNA polymerase subunit beta') (Transcriptase subunit beta')	rpoC SKP52_06445	GO:0003677; GO:0003899; GO:0006351	2.7.7.6	DNA binding [GO:0003677]; DNA-directed RNA polymerase activity [GO:0003899]; transcription, DNA-templated [GO:0006351]	transcription, DNA-templated [GO:0006351]	DNA binding [GO:0003677]; DNA-directed RNA polymerase activity [GO:0003899]		PF04997;PF00623;PF04983;PF05000;PF04998;
A0A095D1S5	Uncharacterized protein	FG91_03024							PF06224;
A0A095D087	Twin-arginine translocation pathway signal	FG91_03267	GO:0016491		oxidoreductase activity [GO:0016491]		oxidoreductase activity [GO:0016491]		PF01315;PF02738;
A0A0C5LHN8	Phosphoribosylformylglycinamidine synthase subunit PurL (FGAM synthase) (EC 6.3.5.3) (Formylglycinamide ribonucleotide amidotransferase subunit II) (Glutamine amidotransferase PurL) (Phosphoribosylformylglycinamidine synthase subunit II)	purL TS85_14665	GO:0006189; GO:0005524; GO:0005737; GO:0000287; GO:0004642	6.3.5.3	cytoplasm [GO:0005737]; ATP binding [GO:0005524]; magnesium ion binding [GO:0000287]; phosphoribosylformylglycinamidine synthase activity [GO:0004642]; 'de novo' IMP biosynthetic process [GO:0006189]	'de novo' IMP biosynthetic process [GO:0006189]	ATP binding [GO:0005524]; magnesium ion binding [GO:0000287]; phosphoribosylformylglycinamidine synthase activity [GO:0004642]	cytoplasm [GO:0005737]	PF00586;PF02769;	PATHWAY: Purine metabolism; IMP biosynthesis via de novo pathway; 5-amino-1-(5-phospho-D-ribosyl)imidazole from N(2)-formyl-N(1)-(5-phospho-D-ribosyl)glycinamide: step 1/2. {ECO:0000256|HAMAP-Rule:MF_00420}.
A0A017T458	Histidine kinase (EC 2.7.13.3)	CAP_5222	GO:0005524; GO:0005622; GO:0016020; GO:0000155	2.7.13.3	intracellular [GO:0005622]; membrane [GO:0016020]; ATP binding [GO:0005524]; phosphorelay sensor kinase activity [GO:0000155]		ATP binding [GO:0005524]; phosphorelay sensor kinase activity [GO:0000155]	intracellular [GO:0005622]; membrane [GO:0016020]	PF02518;PF00512;
N9W4C7	NAD-specific glutamate dehydrogenase	EBMC1_05899	GO:0019551; GO:0004352		glutamate dehydrogenase (NAD+) activity [GO:0004352]; glutamate catabolic process to 2-oxoglutarate [GO:0019551]	glutamate catabolic process to 2-oxoglutarate [GO:0019551]	glutamate dehydrogenase (NAD+) activity [GO:0004352]		PF05088;
A8TZM7	DNA-directed RNA polymerase subunit beta (RNAP subunit beta) (EC 2.7.7.6) (RNA polymerase subunit beta) (Transcriptase subunit beta)	rpsL rpoB BAL199_29795	GO:0003677; GO:0003899; GO:0032549; GO:0005840; GO:0006351	2.7.7.6	ribosome [GO:0005840]; DNA binding [GO:0003677]; DNA-directed RNA polymerase activity [GO:0003899]; ribonucleoside binding [GO:0032549]; transcription, DNA-templated [GO:0006351]	transcription, DNA-templated [GO:0006351]	DNA binding [GO:0003677]; DNA-directed RNA polymerase activity [GO:0003899]; ribonucleoside binding [GO:0032549]	ribosome [GO:0005840]	PF04563;PF04561;PF04565;PF10385;PF00562;PF04560;
T0J208	Uncharacterized protein	L284_05485							PF13372;
A0A085F6G6	Nitrilase (EC 3.5.5.1)	FG93_04035	GO:0000257; GO:0006807	3.5.5.1	nitrilase activity [GO:0000257]; nitrogen compound metabolic process [GO:0006807]	nitrogen compound metabolic process [GO:0006807]	nitrilase activity [GO:0000257]		PF00795;
J8VFE1	60 kDa chaperonin (GroEL protein) (Protein Cpn60)	groL groEL LH128_29839	GO:0005524; GO:0005737; GO:0042026		cytoplasm [GO:0005737]; ATP binding [GO:0005524]; protein refolding [GO:0042026]	protein refolding [GO:0042026]	ATP binding [GO:0005524]	cytoplasm [GO:0005737]	PF00118;
A0A087M0C6	Uncharacterized protein	JP75_15370	GO:0008762; GO:0050660; GO:0051536		flavin adenine dinucleotide binding [GO:0050660]; iron-sulfur cluster binding [GO:0051536]; UDP-N-acetylmuramate dehydrogenase activity [GO:0008762]		flavin adenine dinucleotide binding [GO:0050660]; iron-sulfur cluster binding [GO:0051536]; UDP-N-acetylmuramate dehydrogenase activity [GO:0008762]		PF02754;PF02913;PF01565;PF12838;
D5GZ89	Uncharacterized protein	LCRIS_00062 LCRIS_00441 LCRIS_00454 LCRIS_01651
A0A0C9LZJ9	30S ribosomal protein S5	rpsE SP6_04_00240	GO:0019843; GO:0015935; GO:0003735; GO:0006412		small ribosomal subunit [GO:0015935]; rRNA binding [GO:0019843]; structural constituent of ribosome [GO:0003735]; translation [GO:0006412]	translation [GO:0006412]	rRNA binding [GO:0019843]; structural constituent of ribosome [GO:0003735]	small ribosomal subunit [GO:0015935]	PF00333;PF03719;
Q1GVQ5	DNA repair protein RecN (Recombination protein N)	Sala_0546	GO:0005524; GO:0006310; GO:0006281		ATP binding [GO:0005524]; DNA recombination [GO:0006310]; DNA repair [GO:0006281]	DNA recombination [GO:0006310]; DNA repair [GO:0006281]	ATP binding [GO:0005524]		PF02463;
A0A0A7PGR1	NAD(P) transhydrogenase subunit beta (EC 1.6.1.2) (Nicotinamide nucleotide transhydrogenase subunit beta)	pntB SKP52_07565	GO:0008750; GO:0050661; GO:0016021; GO:0005886	1.6.1.2	integral component of membrane [GO:0016021]; plasma membrane [GO:0005886]; NAD(P)+ transhydrogenase (AB-specific) activity [GO:0008750]; NADP binding [GO:0050661]		NAD(P)+ transhydrogenase (AB-specific) activity [GO:0008750]; NADP binding [GO:0050661]	integral component of membrane [GO:0016021]; plasma membrane [GO:0005886]	PF02233;
A0A095AVL5	Acyl-CoA dehydrogenase-like protein	FG91_01826	GO:0003995; GO:0050660		acyl-CoA dehydrogenase activity [GO:0003995]; flavin adenine dinucleotide binding [GO:0050660]		acyl-CoA dehydrogenase activity [GO:0003995]; flavin adenine dinucleotide binding [GO:0050660]		PF00441;PF02770;PF02771;
A0A0A7PM08	Argininosuccinate lyase (ASAL) (EC 4.3.2.1) (Arginosuccinase)	argH SKP52_16775	GO:0042450; GO:0004056; GO:0005737	4.3.2.1	cytoplasm [GO:0005737]; argininosuccinate lyase activity [GO:0004056]; arginine biosynthetic process via ornithine [GO:0042450]	arginine biosynthetic process via ornithine [GO:0042450]	argininosuccinate lyase activity [GO:0004056]	cytoplasm [GO:0005737]	PF14698;PF00206;	PATHWAY: Amino-acid biosynthesis; L-arginine biosynthesis; L-arginine from L-ornithine and carbamoyl phosphate: step 3/3. {ECO:0000256|HAMAP-Rule:MF_00006, ECO:0000256|SAAS:SAAS00211033}.
A0A085FPH6	Hemolysin A	FG93_01739	GO:0003723; GO:0008168		methyltransferase activity [GO:0008168]; RNA binding [GO:0003723]		methyltransferase activity [GO:0008168]; RNA binding [GO:0003723]		PF01728;PF01479;
A0A087M3Z6	GTP pyrophosphokinase	JP75_08710	GO:0016597; GO:0015969; GO:0016301		amino acid binding [GO:0016597]; kinase activity [GO:0016301]; guanosine tetraphosphate metabolic process [GO:0015969]	guanosine tetraphosphate metabolic process [GO:0015969]	amino acid binding [GO:0016597]; kinase activity [GO:0016301]		PF04607;PF02824;
A6C4P3	Dihydrolipoyl dehydrogenase (EC 1.8.1.4)	PM8797T_25801	GO:0005623; GO:0045454; GO:0004148; GO:0050660; GO:0006096	1.8.1.4	cell [GO:0005623]; dihydrolipoyl dehydrogenase activity [GO:0004148]; flavin adenine dinucleotide binding [GO:0050660]; cell redox homeostasis [GO:0045454]; glycolytic process [GO:0006096]	cell redox homeostasis [GO:0045454]; glycolytic process [GO:0006096]	dihydrolipoyl dehydrogenase activity [GO:0004148]; flavin adenine dinucleotide binding [GO:0050660]	cell [GO:0005623]	PF07992;PF02852;
A0A087M0K6	Uncharacterized protein	JP75_14565							PF04168;PF14403;
A0A087LYG7	Metal ABC transporter permease	JP75_20170	GO:0005524; GO:0042626; GO:0016021		integral component of membrane [GO:0016021]; ATP binding [GO:0005524]; ATPase activity, coupled to transmembrane movement of substances [GO:0042626]		ATPase activity, coupled to transmembrane movement of substances [GO:0042626]; ATP binding [GO:0005524]	integral component of membrane [GO:0016021]	PF00664;PF00005;
L2TGK0	Putative hydrolase	Rwratislav_27709	GO:0016787		hydrolase activity [GO:0016787]		hydrolase activity [GO:0016787]		PF00561;
A0A087M515	Alpha-galactosidase	JP75_06120	GO:0005975; GO:0004553; GO:0016616		hydrolase activity, hydrolyzing O-glycosyl compounds [GO:0004553]; oxidoreductase activity, acting on the CH-OH group of donors, NAD or NADP as acceptor [GO:0016616]; carbohydrate metabolic process [GO:0005975]	carbohydrate metabolic process [GO:0005975]	hydrolase activity, hydrolyzing O-glycosyl compounds [GO:0004553]; oxidoreductase activity, acting on the CH-OH group of donors, NAD or NADP as acceptor [GO:0016616]		PF02056;PF11975;
B9JP26	Formate dehydrogenase alpha chain protein	Arad_7907	GO:0051539; GO:0008863; GO:0030151		4 iron, 4 sulfur cluster binding [GO:0051539]; formate dehydrogenase (NAD+) activity [GO:0008863]; molybdenum ion binding [GO:0030151]		4 iron, 4 sulfur cluster binding [GO:0051539]; formate dehydrogenase (NAD+) activity [GO:0008863]; molybdenum ion binding [GO:0030151]		PF00384;PF01568;
A0A095D0W1	Flagellar hook-associated protein 2 (HAP2) (Flagellar cap protein)	FG95_03397	GO:0009424; GO:0044781; GO:0007155; GO:0005576		bacterial-type flagellum hook [GO:0009424]; extracellular region [GO:0005576]; bacterial-type flagellum organization [GO:0044781]; cell adhesion [GO:0007155]	bacterial-type flagellum organization [GO:0044781]; cell adhesion [GO:0007155]		bacterial-type flagellum hook [GO:0009424]; extracellular region [GO:0005576]	PF07196;PF07195;PF02465;
I0KH13	Phospho-N-acetylmuramoyl-pentapeptide-transferase (EC 2.7.8.13) (UDP-MurNAc-pentapeptide phosphotransferase)	mraY FAES_5417	GO:0051992; GO:0007049; GO:0051301; GO:0071555; GO:0016021; GO:0009252; GO:0008963; GO:0005886; GO:0008360	2.7.8.13	integral component of membrane [GO:0016021]; plasma membrane [GO:0005886]; phospho-N-acetylmuramoyl-pentapeptide-transferase activity [GO:0008963]; UDP-N-acetylmuramoyl-L-alanyl-D-glutamyl-meso-2,6-diaminopimelyl-D-alanyl-D-alanine:undecaprenyl-phosphate transferase activity [GO:0051992]; cell cycle [GO:0007049]; cell division [GO:0051301]; cell wall organization [GO:0071555]; peptidoglycan biosy…	cell cycle [GO:0007049]; cell division [GO:0051301]; cell wall organization [GO:0071555]; peptidoglycan biosynthetic process [GO:0009252]; regulation of cell shape [GO:0008360]	phospho-N-acetylmuramoyl-pentapeptide-transferase activity [GO:0008963]; UDP-N-acetylmuramoyl-L-alanyl-D-glutamyl-meso-2,6-diaminopimelyl-D-alanyl-D-alanine:undecaprenyl-phosphate transferase activity [GO:0051992]	integral component of membrane [GO:0016021]; plasma membrane [GO:0005886]	PF00953;	PATHWAY: Cell wall biogenesis; peptidoglycan biosynthesis. {ECO:0000256|HAMAP-Rule:MF_00038}.
A0A0C5KUJ5	Protein translocase subunit SecA	secA TS85_08715	GO:0005524; GO:0005737; GO:0065002; GO:0046872; GO:0005886; GO:0017038; GO:0006605		cytoplasm [GO:0005737]; plasma membrane [GO:0005886]; ATP binding [GO:0005524]; metal ion binding [GO:0046872]; intracellular protein transmembrane transport [GO:0065002]; protein import [GO:0017038]; protein targeting [GO:0006605]	intracellular protein transmembrane transport [GO:0065002]; protein import [GO:0017038]; protein targeting [GO:0006605]	ATP binding [GO:0005524]; metal ion binding [GO:0046872]	cytoplasm [GO:0005737]; plasma membrane [GO:0005886]	PF02810;PF07517;PF01043;PF07516;
I2EXE2	Amino acid/peptide transporter	Emtol_3216	GO:0016021; GO:0006857; GO:0015197		integral component of membrane [GO:0016021]; peptide transporter activity [GO:0015197]; oligopeptide transport [GO:0006857]	oligopeptide transport [GO:0006857]	peptide transporter activity [GO:0015197]	integral component of membrane [GO:0016021]	PF00854;
A0A087M5I0	Beta-N-acetylhexosaminidase	JP75_03950	GO:0004563; GO:0005975		beta-N-acetylhexosaminidase activity [GO:0004563]; carbohydrate metabolic process [GO:0005975]	carbohydrate metabolic process [GO:0005975]	beta-N-acetylhexosaminidase activity [GO:0004563]		PF00728;PF02838;
A8JC21	Uroporphyrinogen decarboxylase (EC 4.1.1.37)	UROD1 CHLREDRAFT_132194	GO:0009941; GO:0009570; GO:0006782; GO:0004853	4.1.1.37	chloroplast envelope [GO:0009941]; chloroplast stroma [GO:0009570]; uroporphyrinogen decarboxylase activity [GO:0004853]; protoporphyrinogen IX biosynthetic process [GO:0006782]	protoporphyrinogen IX biosynthetic process [GO:0006782]	uroporphyrinogen decarboxylase activity [GO:0004853]	chloroplast envelope [GO:0009941]; chloroplast stroma [GO:0009570]	PF01208;	PATHWAY: Porphyrin-containing compound metabolism; protoporphyrin-IX biosynthesis; coproporphyrinogen-III from 5-aminolevulinate: step 4/4. {ECO:0000256|RuleBase:RU000554}.
A0A095AYB7	Adenylate/guanylate cyclase	FG91_02046	GO:0009190; GO:0005622; GO:0035556; GO:0016849		intracellular [GO:0005622]; phosphorus-oxygen lyase activity [GO:0016849]; cyclic nucleotide biosynthetic process [GO:0009190]; intracellular signal transduction [GO:0035556]	cyclic nucleotide biosynthetic process [GO:0009190]; intracellular signal transduction [GO:0035556]	phosphorus-oxygen lyase activity [GO:0016849]	intracellular [GO:0005622]	PF05226;PF00211;
A0A0A7PGK4	Phosphate ABC transporter permease	SKP52_07260	GO:0005315; GO:0016021; GO:0006817; GO:0005886		integral component of membrane [GO:0016021]; plasma membrane [GO:0005886]; inorganic phosphate transmembrane transporter activity [GO:0005315]; phosphate ion transport [GO:0006817]	phosphate ion transport [GO:0006817]	inorganic phosphate transmembrane transporter activity [GO:0005315]	integral component of membrane [GO:0016021]; plasma membrane [GO:0005886]	PF00528;PF12501;
K2NYS1	Heavy metal translocating P-type ATPase	NA8A_21941	GO:0005524; GO:0019829; GO:0016021; GO:0046872; GO:0030001		integral component of membrane [GO:0016021]; ATP binding [GO:0005524]; cation-transporting ATPase activity [GO:0019829]; metal ion binding [GO:0046872]; metal ion transport [GO:0030001]	metal ion transport [GO:0030001]	ATP binding [GO:0005524]; cation-transporting ATPase activity [GO:0019829]; metal ion binding [GO:0046872]	integral component of membrane [GO:0016021]	PF00122;PF00702;
A0A087LXL8	Penicillin-binding protein	JP75_21645	GO:0008658		penicillin binding [GO:0008658]		penicillin binding [GO:0008658]		PF00912;PF00905;
A0A095SUJ2	Haloacid dehalogenase	LG45_08215	GO:0005524; GO:0016787; GO:0016021; GO:0046872		integral component of membrane [GO:0016021]; ATP binding [GO:0005524]; hydrolase activity [GO:0016787]; metal ion binding [GO:0046872]		ATP binding [GO:0005524]; hydrolase activity [GO:0016787]; metal ion binding [GO:0046872]	integral component of membrane [GO:0016021]	PF00689;PF00690;PF00122;PF00702;
W1S9Z6	Probable transcriptional regulatory protein C100_09875	C100_09875	GO:0003677; GO:0005737; GO:0006355; GO:0006351		cytoplasm [GO:0005737]; DNA binding [GO:0003677]; regulation of transcription, DNA-templated [GO:0006355]; transcription, DNA-templated [GO:0006351]	regulation of transcription, DNA-templated [GO:0006355]; transcription, DNA-templated [GO:0006351]	DNA binding [GO:0003677]	cytoplasm [GO:0005737]	PF01709;
C6VW69	Uncharacterized protein	Dfer_1978	GO:0009055; GO:0020037		electron carrier activity [GO:0009055]; heme binding [GO:0020037]		electron carrier activity [GO:0009055]; heme binding [GO:0020037]		PF07635;PF07583;PF07587;
A0A087M437	Oxidoreductase	JP75_08960	GO:0016491		oxidoreductase activity [GO:0016491]		oxidoreductase activity [GO:0016491]		PF00248;PF01408;
A0A095CXR8	Polyphosphate kinase (EC 2.7.4.1) (ATP-polyphosphate phosphotransferase) (Polyphosphoric acid kinase)	ppk FG91_04010	GO:0005524; GO:0006799; GO:0008976; GO:0009358	2.7.4.1	polyphosphate kinase complex [GO:0009358]; ATP binding [GO:0005524]; polyphosphate kinase activity [GO:0008976]; polyphosphate biosynthetic process [GO:0006799]	polyphosphate biosynthetic process [GO:0006799]	ATP binding [GO:0005524]; polyphosphate kinase activity [GO:0008976]	polyphosphate kinase complex [GO:0009358]	PF02503;PF13090;PF13089;
A0A095BAB6	Periplasmic sensor hybrid histidine kinase	FG95_00804	GO:0005622; GO:0016020; GO:0000155		intracellular [GO:0005622]; membrane [GO:0016020]; phosphorelay sensor kinase activity [GO:0000155]		phosphorelay sensor kinase activity [GO:0000155]	intracellular [GO:0005622]; membrane [GO:0016020]	PF02518;PF00512;PF00072;
Q1GRM3	OmpA/MotB	Sala_1988	GO:0009279; GO:0016021; GO:0005886		cell outer membrane [GO:0009279]; integral component of membrane [GO:0016021]; plasma membrane [GO:0005886]			cell outer membrane [GO:0009279]; integral component of membrane [GO:0016021]; plasma membrane [GO:0005886]	PF13505;PF00691;
A0A095AYJ2	Uncharacterized protein	FG91_01245
A0A095B5D6	ATP-dependent Clp protease ATP-binding subunit ClpX	clpX FG95_01420	GO:0005524; GO:0008233; GO:0006457; GO:0008270		ATP binding [GO:0005524]; peptidase activity [GO:0008233]; zinc ion binding [GO:0008270]; protein folding [GO:0006457]	protein folding [GO:0006457]	ATP binding [GO:0005524]; peptidase activity [GO:0008233]; zinc ion binding [GO:0008270]		PF07724;PF10431;PF06689;
A0A0D1MF36	Sphingomonas taxi strain 30a NODE_59, whole genome shotgun sequence	SR41_15260	GO:0051539; GO:0009055; GO:0046872		4 iron, 4 sulfur cluster binding [GO:0051539]; electron carrier activity [GO:0009055]; metal ion binding [GO:0046872]		4 iron, 4 sulfur cluster binding [GO:0051539]; electron carrier activity [GO:0009055]; metal ion binding [GO:0046872]		PF11953;PF00037;PF12800;
F0S6Q2	DNA topoisomerase III	Pedsa_1603	GO:0003677; GO:0003917; GO:0006265		DNA binding [GO:0003677]; DNA topoisomerase type I activity [GO:0003917]; DNA topological change [GO:0006265]	DNA topological change [GO:0006265]	DNA binding [GO:0003677]; DNA topoisomerase type I activity [GO:0003917]		PF01131;PF01751;PF13342;
A0A0C5XHY3	Sphingolipid ceramide N-deacylase	KR76_24240
N9WE94	Succinate-semialdehyde dehydrogenase (NAD(P)+)	EBMC1_07280	GO:0016620		oxidoreductase activity, acting on the aldehyde or oxo group of donors, NAD or NADP as acceptor [GO:0016620]		oxidoreductase activity, acting on the aldehyde or oxo group of donors, NAD or NADP as acceptor [GO:0016620]		PF00171;
A0A095AY85	DNA-directed RNA polymerase subunit beta' (RNAP subunit beta') (EC 2.7.7.6) (RNA polymerase subunit beta') (Transcriptase subunit beta')	rpoC FG95_02994	GO:0003677; GO:0003899; GO:0006351	2.7.7.6	DNA binding [GO:0003677]; DNA-directed RNA polymerase activity [GO:0003899]; transcription, DNA-templated [GO:0006351]	transcription, DNA-templated [GO:0006351]	DNA binding [GO:0003677]; DNA-directed RNA polymerase activity [GO:0003899]		PF04997;PF00623;PF04983;PF05000;PF04998;
A0A087M4G0	DNA-directed RNA polymerase subunit beta' (RNAP subunit beta') (EC 2.7.7.6) (RNA polymerase subunit beta') (Transcriptase subunit beta')	rpoC JP75_06815	GO:0003677; GO:0003899; GO:0006351	2.7.7.6	DNA binding [GO:0003677]; DNA-directed RNA polymerase activity [GO:0003899]; transcription, DNA-templated [GO:0006351]	transcription, DNA-templated [GO:0006351]	DNA binding [GO:0003677]; DNA-directed RNA polymerase activity [GO:0003899]		PF04997;PF00623;PF04983;PF05000;PF04998;
A0A098S229	Acetoacetyl-CoA synthetase (EC 6.2.1.16)	IX84_22450	GO:0030729; GO:0006629	6.2.1.16	acetoacetate-CoA ligase activity [GO:0030729]; lipid metabolic process [GO:0006629]	lipid metabolic process [GO:0006629]	acetoacetate-CoA ligase activity [GO:0030729]		PF00501;
A0A095ARG0	50S ribosomal protein L1	rplA FG91_02857	GO:0015934; GO:0019843; GO:0006417; GO:0003735; GO:0000049; GO:0006412		large ribosomal subunit [GO:0015934]; rRNA binding [GO:0019843]; structural constituent of ribosome [GO:0003735]; tRNA binding [GO:0000049]; regulation of translation [GO:0006417]; translation [GO:0006412]	regulation of translation [GO:0006417]; translation [GO:0006412]	rRNA binding [GO:0019843]; structural constituent of ribosome [GO:0003735]; tRNA binding [GO:0000049]	large ribosomal subunit [GO:0015934]	PF00687;
I2GH17	Uncharacterized protein	BN8_02268							PF06439;
A0A095AUM6	ATP synthase gamma chain (ATP synthase F1 sector gamma subunit) (F-ATPase gamma subunit)	atpG FG95_03016	GO:0005524; GO:0005886; GO:0042777; GO:0046933; GO:0045261; GO:0046961		plasma membrane [GO:0005886]; proton-transporting ATP synthase complex, catalytic core F(1) [GO:0045261]; ATP binding [GO:0005524]; proton-transporting ATP synthase activity, rotational mechanism [GO:0046933]; proton-transporting ATPase activity, rotational mechanism [GO:0046961]; plasma membrane ATP synthesis coupled proton transport [GO:0042777]	plasma membrane ATP synthesis coupled proton transport [GO:0042777]	ATP binding [GO:0005524]; proton-transporting ATPase activity, rotational mechanism [GO:0046961]; proton-transporting ATP synthase activity, rotational mechanism [GO:0046933]	plasma membrane [GO:0005886]; proton-transporting ATP synthase complex, catalytic core F(1) [GO:0045261]	PF00231;
M3USW0	Putative hydrolase	GP2_017_00080	GO:0008239		dipeptidyl-peptidase activity [GO:0008239]		dipeptidyl-peptidase activity [GO:0008239]		PF02129;PF08530;
A0A095DE21	Acriflavin resistance protein	FG95_01924	GO:0016020; GO:0005215		membrane [GO:0016020]; transporter activity [GO:0005215]		transporter activity [GO:0005215]	membrane [GO:0016020]	PF00873;
D8JQN7	Acyl-CoA dehydrogenase domain protein	Hden_0214	GO:0003995; GO:0050660		acyl-CoA dehydrogenase activity [GO:0003995]; flavin adenine dinucleotide binding [GO:0050660]		acyl-CoA dehydrogenase activity [GO:0003995]; flavin adenine dinucleotide binding [GO:0050660]		PF00441;PF02770;PF02771;
A0A085FDS1	Acyl-CoA dehydrogenase	FG93_03203	GO:0003995; GO:0050660		acyl-CoA dehydrogenase activity [GO:0003995]; flavin adenine dinucleotide binding [GO:0050660]		acyl-CoA dehydrogenase activity [GO:0003995]; flavin adenine dinucleotide binding [GO:0050660]		PF00441;PF02770;PF02771;
A0A095AZG0	ATP synthase subunit beta (EC 3.6.3.14) (ATP synthase F1 sector subunit beta) (F-ATPase subunit beta)	atpD FG91_01382	GO:0005524; GO:0015991; GO:0005886; GO:0042777; GO:0046933; GO:0045261	3.6.3.14	plasma membrane [GO:0005886]; proton-transporting ATP synthase complex, catalytic core F(1) [GO:0045261]; ATP binding [GO:0005524]; proton-transporting ATP synthase activity, rotational mechanism [GO:0046933]; ATP hydrolysis coupled proton transport [GO:0015991]; plasma membrane ATP synthesis coupled proton transport [GO:0042777]	ATP hydrolysis coupled proton transport [GO:0015991]; plasma membrane ATP synthesis coupled proton transport [GO:0042777]	ATP binding [GO:0005524]; proton-transporting ATP synthase activity, rotational mechanism [GO:0046933]	plasma membrane [GO:0005886]; proton-transporting ATP synthase complex, catalytic core F(1) [GO:0045261]	PF00006;PF00306;PF02874;
B1ZJH5	Uncharacterized protein	Mpop_1915							PF04325;
A0A085ZFP6	Transposase	IW19_20390	GO:0003677; GO:0004803; GO:0006313		DNA binding [GO:0003677]; transposase activity [GO:0004803]; transposition, DNA-mediated [GO:0006313]	transposition, DNA-mediated [GO:0006313]	DNA binding [GO:0003677]; transposase activity [GO:0004803]		PF03400;
I0HYJ0	Acetyl-CoA hydrolase/transferase family protein	CLDAP_00380	GO:0006084; GO:0016787; GO:0016740		hydrolase activity [GO:0016787]; transferase activity [GO:0016740]; acetyl-CoA metabolic process [GO:0006084]	acetyl-CoA metabolic process [GO:0006084]	hydrolase activity [GO:0016787]; transferase activity [GO:0016740]		PF13336;PF02550;
A0A0A7PL71	Phosphoenolpyruvate carboxylase (PEPC) (PEPCase) (EC 4.1.1.31)	ppc SKP52_19360	GO:0015977; GO:0000287; GO:0006107; GO:0008964; GO:0006099	4.1.1.31	magnesium ion binding [GO:0000287]; phosphoenolpyruvate carboxylase activity [GO:0008964]; carbon fixation [GO:0015977]; oxaloacetate metabolic process [GO:0006107]; tricarboxylic acid cycle [GO:0006099]	carbon fixation [GO:0015977]; oxaloacetate metabolic process [GO:0006107]; tricarboxylic acid cycle [GO:0006099]	magnesium ion binding [GO:0000287]; phosphoenolpyruvate carboxylase activity [GO:0008964]		PF00311;
A0A0C5L3Q9	Aspartate aminotransferase	TS85_07545	GO:0009058; GO:0030170; GO:0008483		pyridoxal phosphate binding [GO:0030170]; transaminase activity [GO:0008483]; biosynthetic process [GO:0009058]	biosynthetic process [GO:0009058]	pyridoxal phosphate binding [GO:0030170]; transaminase activity [GO:0008483]		PF00155;
A0A085FGJ5	Acetylglutamate kinase (EC 2.7.2.8)	argB FF80_00861	GO:0005524; GO:0003991; GO:0006526; GO:0005737	2.7.2.8	cytoplasm [GO:0005737]; acetylglutamate kinase activity [GO:0003991]; ATP binding [GO:0005524]; arginine biosynthetic process [GO:0006526]	arginine biosynthetic process [GO:0006526]	acetylglutamate kinase activity [GO:0003991]; ATP binding [GO:0005524]	cytoplasm [GO:0005737]	PF00696;	PATHWAY: Amino-acid biosynthesis; L-arginine biosynthesis; N(2)-acetyl-L-ornithine from L-glutamate: step 2/4. {ECO:0000256|SAAS:SAAS00088645}.
A0A097KNS9	ATP synthase subunit c, chloroplastic	atpH	GO:0015991; GO:0015986; GO:0009535; GO:0015078; GO:0016021; GO:0045263		chloroplast thylakoid membrane [GO:0009535]; integral component of membrane [GO:0016021]; proton-transporting ATP synthase complex, coupling factor F(o) [GO:0045263]; hydrogen ion transmembrane transporter activity [GO:0015078]; ATP hydrolysis coupled proton transport [GO:0015991]; ATP synthesis coupled proton transport [GO:0015986]	ATP hydrolysis coupled proton transport [GO:0015991]; ATP synthesis coupled proton transport [GO:0015986]	hydrogen ion transmembrane transporter activity [GO:0015078]	chloroplast thylakoid membrane [GO:0009535]; integral component of membrane [GO:0016021]; proton-transporting ATP synthase complex, coupling factor F(o) [GO:0045263]	PF00137;
A0A087LXB4	Cobalt chelatase	JP75_22095	GO:0009236		cobalamin biosynthetic process [GO:0009236]	cobalamin biosynthetic process [GO:0009236]			PF06213;PF11775;
B1Z7Y4	Glycine dehydrogenase (decarboxylating) (EC 1.4.4.2) (Glycine cleavage system P-protein) (Glycine decarboxylase) (Glycine dehydrogenase (aminomethyl-transferring))	gcvP Mpop_0777	GO:0019464; GO:0004375	1.4.4.2	glycine dehydrogenase (decarboxylating) activity [GO:0004375]; glycine decarboxylation via glycine cleavage system [GO:0019464]	glycine decarboxylation via glycine cleavage system [GO:0019464]	glycine dehydrogenase (decarboxylating) activity [GO:0004375]		PF02347;
A0A0A7PHV9	Histidine kinase (EC 2.7.13.3)	SKP52_09515	GO:0005524; GO:0005622; GO:0016020; GO:0000155	2.7.13.3	intracellular [GO:0005622]; membrane [GO:0016020]; ATP binding [GO:0005524]; phosphorelay sensor kinase activity [GO:0000155]		ATP binding [GO:0005524]; phosphorelay sensor kinase activity [GO:0000155]	intracellular [GO:0005622]; membrane [GO:0016020]	PF02518;PF00512;
A0A087M538	Cytochrome b	JP75_06250	GO:0009055; GO:0006122; GO:0045275; GO:0008121		respiratory chain complex III [GO:0045275]; electron carrier activity [GO:0009055]; ubiquinol-cytochrome-c reductase activity [GO:0008121]; mitochondrial electron transport, ubiquinol to cytochrome c [GO:0006122]	mitochondrial electron transport, ubiquinol to cytochrome c [GO:0006122]	electron carrier activity [GO:0009055]; ubiquinol-cytochrome-c reductase activity [GO:0008121]	respiratory chain complex III [GO:0045275]	PF00032;PF13631;
A0A095D5C1	DNA-directed RNA polymerase subunit beta (RNAP subunit beta) (EC 2.7.7.6) (RNA polymerase subunit beta) (Transcriptase subunit beta)	rpoB FG95_02993	GO:0003677; GO:0003899; GO:0032549; GO:0006351	2.7.7.6	DNA binding [GO:0003677]; DNA-directed RNA polymerase activity [GO:0003899]; ribonucleoside binding [GO:0032549]; transcription, DNA-templated [GO:0006351]	transcription, DNA-templated [GO:0006351]	DNA binding [GO:0003677]; DNA-directed RNA polymerase activity [GO:0003899]; ribonucleoside binding [GO:0032549]		PF04563;PF04561;PF04565;PF10385;PF00562;PF04560;
A0A023Y452	Lysine decarboxylase	DX03_11820							PF03641;
A0A095CXM5	Deoxyguanosinetriphosphate triphosphohydrolase-like protein	FG91_03953	GO:0046039; GO:0008832; GO:0000287		dGTPase activity [GO:0008832]; magnesium ion binding [GO:0000287]; GTP metabolic process [GO:0046039]	GTP metabolic process [GO:0046039]	dGTPase activity [GO:0008832]; magnesium ion binding [GO:0000287]		PF01966;PF13286;
A0A085FDR0	NAD-dependent aldehyde dehydrogenase (EC 1.2.1.3)	FG93_03192	GO:0004029	1.2.1.3	aldehyde dehydrogenase (NAD) activity [GO:0004029]		aldehyde dehydrogenase (NAD) activity [GO:0004029]		PF00171;
A0A0A7PD42	UvrABC system protein B (Protein UvrB) (Excinuclease ABC subunit B)	uvrB SKP52_05525	GO:0005524; GO:0003677; GO:0009432; GO:0005737; GO:0009381; GO:0004386; GO:0006289		cytoplasm [GO:0005737]; ATP binding [GO:0005524]; DNA binding [GO:0003677]; excinuclease ABC activity [GO:0009381]; helicase activity [GO:0004386]; nucleotide-excision repair [GO:0006289]; SOS response [GO:0009432]	nucleotide-excision repair [GO:0006289]; SOS response [GO:0009432]	ATP binding [GO:0005524]; DNA binding [GO:0003677]; excinuclease ABC activity [GO:0009381]; helicase activity [GO:0004386]	cytoplasm [GO:0005737]	PF00271;PF04851;PF02151;PF12344;
Q1GS84	Ribonucleoside-diphosphate reductase subunit beta (EC 1.17.4.1)	Sala_1775	GO:0006260; GO:0009186; GO:0046872; GO:0004748	1.17.4.1	metal ion binding [GO:0046872]; ribonucleoside-diphosphate reductase activity, thioredoxin disulfide as acceptor [GO:0004748]; deoxyribonucleoside diphosphate metabolic process [GO:0009186]; DNA replication [GO:0006260]	deoxyribonucleoside diphosphate metabolic process [GO:0009186]; DNA replication [GO:0006260]	metal ion binding [GO:0046872]; ribonucleoside-diphosphate reductase activity, thioredoxin disulfide as acceptor [GO:0004748]		PF00268;	PATHWAY: Genetic information processing; DNA replication. {ECO:0000256|PIRNR:PIRNR000355}.
A0A095AMY4	Endothelin-converting enzyme 1 (EC 3.4.24.71)	FG91_04039	GO:0004222	3.4.24.71	metalloendopeptidase activity [GO:0004222]		metalloendopeptidase activity [GO:0004222]		PF01431;PF05649;
F9ZWE4	Uncharacterized protein	Metme_1185
A0A0A7PEN3	TonB-dependent receptor	SKP52_07595	GO:0009279; GO:0004872; GO:0006810		cell outer membrane [GO:0009279]; receptor activity [GO:0004872]; transport [GO:0006810]	transport [GO:0006810]	receptor activity [GO:0004872]	cell outer membrane [GO:0009279]	PF07715;PF00593;
A0A098S555	Clp protease ClpC	IX84_17925	GO:0005524; GO:0008233		ATP binding [GO:0005524]; peptidase activity [GO:0008233]		ATP binding [GO:0005524]; peptidase activity [GO:0008233]		PF00004;PF07724;PF02861;PF10431;PF02151;
Q090X5	Uncharacterized protein	STIAU_2561							PF03050;PF13007;
A0A0C5LCY4	Probable glycine dehydrogenase (decarboxylating) subunit 1 (EC 1.4.4.2) (Glycine cleavage system P-protein subunit 1) (Glycine decarboxylase subunit 1) (Glycine dehydrogenase (aminomethyl-transferring) subunit 1)	gcvPA TS85_02545	GO:0019464; GO:0004375; GO:0009116	1.4.4.2	glycine dehydrogenase (decarboxylating) activity [GO:0004375]; glycine decarboxylation via glycine cleavage system [GO:0019464]; nucleoside metabolic process [GO:0009116]	glycine decarboxylation via glycine cleavage system [GO:0019464]; nucleoside metabolic process [GO:0009116]	glycine dehydrogenase (decarboxylating) activity [GO:0004375]		PF02347;
H0I1N2	Pas sensor protein	MAXJ12_31849	GO:0071555; GO:0016021; GO:0005622; GO:0000155		integral component of membrane [GO:0016021]; intracellular [GO:0005622]; phosphorelay sensor kinase activity [GO:0000155]; cell wall organization [GO:0071555]	cell wall organization [GO:0071555]	phosphorelay sensor kinase activity [GO:0000155]	integral component of membrane [GO:0016021]; intracellular [GO:0005622]	PF07694;PF02518;PF00512;PF08447;PF00072;
A0A085FK21	Glutathione S-transferase	FF80_00434	GO:0016740		transferase activity [GO:0016740]		transferase activity [GO:0016740]		PF13417;
B1ZKM3	Sel1 domain protein repeat-containing protein	Mpop_3442							PF08238;
L0FRN2	PAP2 superfamily protein	Echvi_0283	GO:0016020; GO:0004601		membrane [GO:0016020]; peroxidase activity [GO:0004601]		peroxidase activity [GO:0004601]	membrane [GO:0016020]	PF01569;
L7KBR4	Putative deoxyribonuclease	GORBP_108_00490	GO:0016888		endodeoxyribonuclease activity, producing 5'-phosphomonoesters [GO:0016888]		endodeoxyribonuclease activity, producing 5'-phosphomonoesters [GO:0016888]		PF01026;
R0EKX3	N-acyl-D-aspartate/D-glutamate deacylase	OR37_02349	GO:0016810		hydrolase activity, acting on carbon-nitrogen (but not peptide) bonds [GO:0016810]		hydrolase activity, acting on carbon-nitrogen (but not peptide) bonds [GO:0016810]		PF07969;
A0A085FDR6	Putative carnitine dehydratase/acyl-CoA transferases-related protein	FG93_03198	GO:0016740		transferase activity [GO:0016740]		transferase activity [GO:0016740]		PF02515;
A0A095B1B0	TonB-dependent receptor	FG91_00996	GO:0009279; GO:0004872; GO:0006810		cell outer membrane [GO:0009279]; receptor activity [GO:0004872]; transport [GO:0006810]	transport [GO:0006810]	receptor activity [GO:0004872]	cell outer membrane [GO:0009279]	PF07715;PF00593;
A0A0A7PJU0	Uncharacterized protein	SKP52_16755							PF10282;
U5T5T0	Polyribonucleotide nucleotidyltransferase (EC 2.7.7.8) (Polynucleotide phosphorylase)	pnp SPICUR_03325	GO:0000175; GO:0003723; GO:0006396; GO:0005737; GO:0006402; GO:0000287; GO:0004654	2.7.7.8	cytoplasm [GO:0005737]; 3'-5'-exoribonuclease activity [GO:0000175]; magnesium ion binding [GO:0000287]; polyribonucleotide nucleotidyltransferase activity [GO:0004654]; RNA binding [GO:0003723]; mRNA catabolic process [GO:0006402]; RNA processing [GO:0006396]	mRNA catabolic process [GO:0006402]; RNA processing [GO:0006396]	3'-5'-exoribonuclease activity [GO:0000175]; magnesium ion binding [GO:0000287]; polyribonucleotide nucleotidyltransferase activity [GO:0004654]; RNA binding [GO:0003723]	cytoplasm [GO:0005737]	PF00013;PF03726;PF01138;PF03725;PF00575;
A0A0C1KUD5	Amidohydrolase	HY58_03985	GO:0016810		hydrolase activity, acting on carbon-nitrogen (but not peptide) bonds [GO:0016810]		hydrolase activity, acting on carbon-nitrogen (but not peptide) bonds [GO:0016810]		PF07969;
E4RR46	DNA gyrase subunit A (EC 5.99.1.3)	gyrA Lbys_0895	GO:0005524; GO:0003677; GO:0003918; GO:0006265; GO:0006261; GO:0005694; GO:0005737	5.99.1.3	chromosome [GO:0005694]; cytoplasm [GO:0005737]; ATP binding [GO:0005524]; DNA binding [GO:0003677]; DNA topoisomerase type II (ATP-hydrolyzing) activity [GO:0003918]; DNA topological change [GO:0006265]; DNA-dependent DNA replication [GO:0006261]	DNA-dependent DNA replication [GO:0006261]; DNA topological change [GO:0006265]	ATP binding [GO:0005524]; DNA binding [GO:0003677]; DNA topoisomerase type II (ATP-hydrolyzing) activity [GO:0003918]	chromosome [GO:0005694]; cytoplasm [GO:0005737]	PF03989;PF00521;
A0A087M4Y4	UvrABC system protein C (Protein UvrC) (Excinuclease ABC subunit C)	uvrC JP75_05950	GO:0003677; GO:0009432; GO:0005737; GO:0009381; GO:0009380; GO:0006289		cytoplasm [GO:0005737]; excinuclease repair complex [GO:0009380]; DNA binding [GO:0003677]; excinuclease ABC activity [GO:0009381]; nucleotide-excision repair [GO:0006289]; SOS response [GO:0009432]	nucleotide-excision repair [GO:0006289]; SOS response [GO:0009432]	DNA binding [GO:0003677]; excinuclease ABC activity [GO:0009381]	cytoplasm [GO:0005737]; excinuclease repair complex [GO:0009380]	PF01541;PF02151;PF08459;
A0A081RAU9	Regulatory protein TetR	BV95_03389	GO:0003677; GO:0006355; GO:0006351		DNA binding [GO:0003677]; regulation of transcription, DNA-templated [GO:0006355]; transcription, DNA-templated [GO:0006351]	regulation of transcription, DNA-templated [GO:0006355]; transcription, DNA-templated [GO:0006351]	DNA binding [GO:0003677]		PF00440;
A0A0A7PL25	Peptidase M19	SKP52_19005	GO:0016805		dipeptidase activity [GO:0016805]		dipeptidase activity [GO:0016805]		PF01244;
A0A0A7PP46	tRNA uridine 5-carboxymethylaminomethyl modification enzyme MnmG (Glucose-inhibited division protein A)	mnmG gidA SKP52_20745	GO:0005737; GO:0050660; GO:0002098		cytoplasm [GO:0005737]; flavin adenine dinucleotide binding [GO:0050660]; tRNA wobble uridine modification [GO:0002098]	tRNA wobble uridine modification [GO:0002098]	flavin adenine dinucleotide binding [GO:0050660]	cytoplasm [GO:0005737]	PF01134;PF13932;
A0A013X0P9	Uncharacterized protein	BF95_10260	GO:0009279; GO:0004872; GO:0006810		cell outer membrane [GO:0009279]; receptor activity [GO:0004872]; transport [GO:0006810]	transport [GO:0006810]	receptor activity [GO:0004872]	cell outer membrane [GO:0009279]	PF07715;PF00593;
I2GKG8	RagB/SusD domain protein	BN8_03558							PF07980;
A0A085FC32	NADH-quinone oxidoreductase subunit H (EC 1.6.5.11) (NADH dehydrogenase I subunit H) (NDH-1 subunit H)	nuoH FG93_03649	GO:0016021; GO:0016655; GO:0005886; GO:0048038	1.6.5.11	integral component of membrane [GO:0016021]; plasma membrane [GO:0005886]; oxidoreductase activity, acting on NAD(P)H, quinone or similar compound as acceptor [GO:0016655]; quinone binding [GO:0048038]		oxidoreductase activity, acting on NAD(P)H, quinone or similar compound as acceptor [GO:0016655]; quinone binding [GO:0048038]	integral component of membrane [GO:0016021]; plasma membrane [GO:0005886]	PF00146;
A0A0A7PAG1	Peptide chain release factor 1 (RF-1)	prfA SKP52_00585	GO:0005737; GO:0016149		cytoplasm [GO:0005737]; translation release factor activity, codon specific [GO:0016149]		translation release factor activity, codon specific [GO:0016149]	cytoplasm [GO:0005737]	PF03462;PF00472;
W1S4W8	Nucleoside transporter	C100_07115	GO:0016020; GO:0005415		membrane [GO:0016020]; nucleoside:sodium symporter activity [GO:0005415]		nucleoside:sodium symporter activity [GO:0005415]	membrane [GO:0016020]	PF07662;PF01773;
C6W6U8	Uncharacterized protein	Dfer_4959							PF07940;
A0A087LZQ1	Heat-inducible transcription repressor HrcA	hrcA JP75_16020	GO:0003677; GO:0045892; GO:0006351		DNA binding [GO:0003677]; negative regulation of transcription, DNA-templated [GO:0045892]; transcription, DNA-templated [GO:0006351]	negative regulation of transcription, DNA-templated [GO:0045892]; transcription, DNA-templated [GO:0006351]	DNA binding [GO:0003677]		PF01628;PF03444;
A9EWU9	Protein-glutamate methylesterase (EC 3.1.1.61)	sce4190	GO:0008757; GO:0006935; GO:0005737; GO:0016020; GO:0000156; GO:0000155; GO:0008984	3.1.1.61	cytoplasm [GO:0005737]; membrane [GO:0016020]; phosphorelay response regulator activity [GO:0000156]; phosphorelay sensor kinase activity [GO:0000155]; protein-glutamate methylesterase activity [GO:0008984]; S-adenosylmethionine-dependent methyltransferase activity [GO:0008757]; chemotaxis [GO:0006935]	chemotaxis [GO:0006935]	phosphorelay response regulator activity [GO:0000156]; phosphorelay sensor kinase activity [GO:0000155]; protein-glutamate methylesterase activity [GO:0008984]; S-adenosylmethionine-dependent methyltransferase activity [GO:0008757]	cytoplasm [GO:0005737]; membrane [GO:0016020]	PF01339;PF01739;PF03705;PF02518;PF00512;PF08448;PF00072;
W3RN65	ABC transporter substrate-binding protein	X566_13610
A0A021WYW0	Aliphatic amidase (EC 3.5.1.4) (Acylamide amidohydrolase)	amiE SHLA_42c000700	GO:0004040; GO:0006807	3.5.1.4	amidase activity [GO:0004040]; nitrogen compound metabolic process [GO:0006807]	nitrogen compound metabolic process [GO:0006807]	amidase activity [GO:0004040]		PF00795;
B1ZCU8	Putative substrate-binding component of ABC transporter	Mpop_1289
H8MTJ2	Methylmalonate-semialdehyde dehydrogenase	mmsA COCOR_00098	GO:0004491		methylmalonate-semialdehyde dehydrogenase (acylating) activity [GO:0004491]		methylmalonate-semialdehyde dehydrogenase (acylating) activity [GO:0004491]		PF00171;
N9W2I5	Acyl-CoA dehydrogenase-like protein	EBMC1_07060	GO:0003995; GO:0050660		acyl-CoA dehydrogenase activity [GO:0003995]; flavin adenine dinucleotide binding [GO:0050660]		acyl-CoA dehydrogenase activity [GO:0003995]; flavin adenine dinucleotide binding [GO:0050660]		PF00441;PF02770;PF02771;
B1ZC09	Pyridoxamine 5'-phosphate oxidase-related FMN-binding	Mpop_1180	GO:0010181; GO:0016491		FMN binding [GO:0010181]; oxidoreductase activity [GO:0016491]		FMN binding [GO:0010181]; oxidoreductase activity [GO:0016491]		PF10615;
V5SC81	Cation:proton antiporter	W911_03135							PF04039;
A0A0C5XVL3	Cation transporter	TZ53_23025	GO:0008324; GO:0016021		integral component of membrane [GO:0016021]; cation transmembrane transporter activity [GO:0008324]		cation transmembrane transporter activity [GO:0008324]	integral component of membrane [GO:0016021]	PF00873;
A0A095AN27	Bacterial alpha-L-rhamnosidase	FG91_03695	GO:0003824		catalytic activity [GO:0003824]		catalytic activity [GO:0003824]		PF05592;PF08531;
A0A085FIB9	Feruloyl-CoA synthetase	FF80_00657	GO:0003824		catalytic activity [GO:0003824]		catalytic activity [GO:0003824]		PF00501;
Q2G3P5	Nitrilase/cyanide hydratase and apolipoprotein N-acyltransferase	Saro_3093	GO:0050126; GO:0006596; GO:0016746		N-carbamoylputrescine amidase activity [GO:0050126]; transferase activity, transferring acyl groups [GO:0016746]; polyamine biosynthetic process [GO:0006596]	polyamine biosynthetic process [GO:0006596]	N-carbamoylputrescine amidase activity [GO:0050126]; transferase activity, transferring acyl groups [GO:0016746]		PF00795;
A0A0B1ZRG8	Conjugal transfer protein TrbE	LK12_14210	GO:0005524		ATP binding [GO:0005524]		ATP binding [GO:0005524]		PF03135;
Q1GVZ7	MATE efflux family protein	Sala_0454	GO:0015297; GO:0015238; GO:0016020		membrane [GO:0016020]; antiporter activity [GO:0015297]; drug transmembrane transporter activity [GO:0015238]		antiporter activity [GO:0015297]; drug transmembrane transporter activity [GO:0015238]	membrane [GO:0016020]	PF01554;
A0A095B590	TonB-dependent receptor	FG91_00627	GO:0009279; GO:0004872; GO:0006810		cell outer membrane [GO:0009279]; receptor activity [GO:0004872]; transport [GO:0006810]	transport [GO:0006810]	receptor activity [GO:0004872]	cell outer membrane [GO:0009279]	PF07715;PF00593;
A0A0D1BES6	Scaffold1, whole genome shotgun sequence (EC 3.5.1.4)	TQ38_00250	GO:0004040; GO:0016884	3.5.1.4	amidase activity [GO:0004040]; carbon-nitrogen ligase activity, with glutamine as amido-N-donor [GO:0016884]		amidase activity [GO:0004040]; carbon-nitrogen ligase activity, with glutamine as amido-N-donor [GO:0016884]		PF01425;
A0A0A7PAU0	Peptidase M61	SKP52_00575							PF05299;
A0A0A7PDX3	Peptidase M28	SKP52_06995							PF02225;PF04389;
A0A095ALR3	Ketol-acid reductoisomerase (EC 1.1.1.86) (Acetohydroxy-acid isomeroreductase) (Alpha-keto-beta-hydroxylacyl reductoisomerase)	ilvC FG91_04109	GO:0009097; GO:0016853; GO:0004455; GO:0009099	1.1.1.86	isomerase activity [GO:0016853]; ketol-acid reductoisomerase activity [GO:0004455]; isoleucine biosynthetic process [GO:0009097]; valine biosynthetic process [GO:0009099]	isoleucine biosynthetic process [GO:0009097]; valine biosynthetic process [GO:0009099]	isomerase activity [GO:0016853]; ketol-acid reductoisomerase activity [GO:0004455]		PF01450;PF07991;	PATHWAY: Amino-acid biosynthesis; L-isoleucine biosynthesis; L-isoleucine from 2-oxobutanoate: step 2/4. {ECO:0000256|HAMAP-Rule:MF_00435, ECO:0000256|SAAS:SAAS00051371}.; PATHWAY: Amino-acid biosynthesis; L-valine biosynthesis; L-valine from pyruvate: step 2/4. {ECO:0000256|HAMAP-Rule:MF_00435, ECO:0000256|SAAS:SAAS00051420}.
A0A0A7PKF1	Bcr/CflA subfamily drug resistance transporter	SKP52_17995	GO:0016021; GO:0055085; GO:0005215		integral component of membrane [GO:0016021]; transporter activity [GO:0005215]; transmembrane transport [GO:0055085]	transmembrane transport [GO:0055085]	transporter activity [GO:0005215]	integral component of membrane [GO:0016021]	PF07690;
A0A0C5LGB8	Thioredoxin reductase (EC 1.8.1.9)	TS85_11325	GO:0005737; GO:0019430; GO:0004791	1.8.1.9	cytoplasm [GO:0005737]; thioredoxin-disulfide reductase activity [GO:0004791]; removal of superoxide radicals [GO:0019430]	removal of superoxide radicals [GO:0019430]	thioredoxin-disulfide reductase activity [GO:0004791]	cytoplasm [GO:0005737]	PF07992;
A0A0A7PNJ0	Methylmalonate-semialdehyde dehydrogenase [acylating] (EC 1.2.1.27)	mmsA SKP52_19475	GO:0004491	1.2.1.27	methylmalonate-semialdehyde dehydrogenase (acylating) activity [GO:0004491]		methylmalonate-semialdehyde dehydrogenase (acylating) activity [GO:0004491]		PF00171;
A0A062V6I7	Uncharacterized protein	ANME2D_02117							PF06983;
A0A095BW48	AMP-dependent synthetase and ligase	FG95_02704	GO:0016874		ligase activity [GO:0016874]		ligase activity [GO:0016874]		PF00501;
A0A011US80	Uncharacterized protein	BG36_03475
A0A031M4G1	Uncharacterized protein	CF98_14925
A0A085F1W4	Apolipoprotein N-acyltransferase (ALP N-acyltransferase) (EC 2.3.1.-)	lnt FG93_04688	GO:0016410; GO:0016810; GO:0016021; GO:0042158; GO:0006807; GO:0005886	2.3.1.-	integral component of membrane [GO:0016021]; plasma membrane [GO:0005886]; hydrolase activity, acting on carbon-nitrogen (but not peptide) bonds [GO:0016810]; N-acyltransferase activity [GO:0016410]; lipoprotein biosynthetic process [GO:0042158]; nitrogen compound metabolic process [GO:0006807]	lipoprotein biosynthetic process [GO:0042158]; nitrogen compound metabolic process [GO:0006807]	hydrolase activity, acting on carbon-nitrogen (but not peptide) bonds [GO:0016810]; N-acyltransferase activity [GO:0016410]	integral component of membrane [GO:0016021]; plasma membrane [GO:0005886]	PF00795;	PATHWAY: Protein modification; lipoprotein biosynthesis (N-acyl transfer). {ECO:0000256|HAMAP-Rule:MF_01148}.; PATHWAY: Protein modification; lipoprotein biosynthesis (N-acyl transfer). {ECO:0000256|SAAS:SAAS00088954}.
A0A0A1DFQ8	UPF0234 protein KR76_03955	KR76_03955							PF04461;
E8N9V4	Beta-galactosidase/beta-glucuronidase	MTES_1609	GO:0004567; GO:0046355		beta-mannosidase activity [GO:0004567]; mannan catabolic process [GO:0046355]	mannan catabolic process [GO:0046355]	beta-mannosidase activity [GO:0004567]		PF00703;
A0A087LUV5	Sulfite reductase	JP75_24385	GO:0051539; GO:0020037; GO:0046872; GO:0016491		4 iron, 4 sulfur cluster binding [GO:0051539]; heme binding [GO:0020037]; metal ion binding [GO:0046872]; oxidoreductase activity [GO:0016491]		4 iron, 4 sulfur cluster binding [GO:0051539]; heme binding [GO:0020037]; metal ion binding [GO:0046872]; oxidoreductase activity [GO:0016491]		PF01077;PF03460;
Q1GTR9	Amidohydrolase	Sala_1238	GO:0016810		hydrolase activity, acting on carbon-nitrogen (but not peptide) bonds [GO:0016810]		hydrolase activity, acting on carbon-nitrogen (but not peptide) bonds [GO:0016810]		PF01979;
A0A087M1E5	Glucose-6-phosphate 1-dehydrogenase (G6PD) (EC 1.1.1.49)	zwf JP75_13230	GO:0050661; GO:0006006; GO:0004345; GO:0006098	1.1.1.49	glucose-6-phosphate dehydrogenase activity [GO:0004345]; NADP binding [GO:0050661]; glucose metabolic process [GO:0006006]; pentose-phosphate shunt [GO:0006098]	glucose metabolic process [GO:0006006]; pentose-phosphate shunt [GO:0006098]	glucose-6-phosphate dehydrogenase activity [GO:0004345]; NADP binding [GO:0050661]		PF02781;PF00479;	PATHWAY: Carbohydrate degradation; pentose phosphate pathway; D-ribulose 5-phosphate from D-glucose 6-phosphate (oxidative stage): step 1/3. {ECO:0000256|HAMAP-Rule:MF_00966, ECO:0000256|RuleBase:RU000497}.
A0A095AU22	Uncharacterized protein	FG91_03178	GO:0016706		oxidoreductase activity, acting on paired donors, with incorporation or reduction of molecular oxygen, 2-oxoglutarate as one donor, and incorporation of one atom each of oxygen into both donors [GO:0016706]		oxidoreductase activity, acting on paired donors, with incorporation or reduction of molecular oxygen, 2-oxoglutarate as one donor, and incorporation of one atom each of oxygen into both donors [GO:0016706]		PF09859;
A0A085FSW6	Putative peptide transporter permease subunit: membrane component of ABC superfamily protein	yliC_2 FG93_01147	GO:0016021; GO:0005886; GO:0006810		integral component of membrane [GO:0016021]; plasma membrane [GO:0005886]; transport [GO:0006810]	transport [GO:0006810]		integral component of membrane [GO:0016021]; plasma membrane [GO:0005886]	PF00528;
M5FLT8	Cytosine-specific methyltransferase (EC 2.1.1.37)	ydiP MESS4_740032	GO:0003886; GO:0003677; GO:0009307	2.1.1.37	DNA (cytosine-5-)-methyltransferase activity [GO:0003886]; DNA binding [GO:0003677]; DNA restriction-modification system [GO:0009307]	DNA restriction-modification system [GO:0009307]	DNA (cytosine-5-)-methyltransferase activity [GO:0003886]; DNA binding [GO:0003677]
A0A095BA50	Bifunctional protein PutA	FG95_00129	GO:0003842; GO:0016620; GO:0006561; GO:0010133; GO:0004657; GO:0003700		1-pyrroline-5-carboxylate dehydrogenase activity [GO:0003842]; oxidoreductase activity, acting on the aldehyde or oxo group of donors, NAD or NADP as acceptor [GO:0016620]; proline dehydrogenase activity [GO:0004657]; transcription factor activity, sequence-specific DNA binding [GO:0003700]; proline biosynthetic process [GO:0006561]; proline catabolic process to glutamate [GO:0010133]	proline biosynthetic process [GO:0006561]; proline catabolic process to glutamate [GO:0010133]	1-pyrroline-5-carboxylate dehydrogenase activity [GO:0003842]; oxidoreductase activity, acting on the aldehyde or oxo group of donors, NAD or NADP as acceptor [GO:0016620]; proline dehydrogenase activity [GO:0004657]; transcription factor activity, sequence-specific DNA binding [GO:0003700]		PF00171;PF01619;PF14850;	PATHWAY: Amino-acid degradation; L-proline degradation into L-glutamate; L-glutamate from L-proline: step 1/2. {ECO:0000256|PIRNR:PIRNR000197}.; PATHWAY: Amino-acid degradation; L-proline degradation into L-glutamate; L-glutamate from L-proline: step 2/2. {ECO:0000256|PIRNR:PIRNR000197}.
I9SUG5	Uncharacterized protein	HMPREF1071_03212
A0A0B2C3A9	Uncharacterized protein	PK98_02260	GO:0005975		carbohydrate metabolic process [GO:0005975]	carbohydrate metabolic process [GO:0005975]			PF13204;
A0A087M1N9	UvrABC system protein A (UvrA protein) (Excinuclease ABC subunit A)	uvrA JP75_12395	GO:0005524; GO:0016887; GO:0003677; GO:0009432; GO:0005737; GO:0009381; GO:0009380; GO:0006289; GO:0008270		cytoplasm [GO:0005737]; excinuclease repair complex [GO:0009380]; ATP binding [GO:0005524]; ATPase activity [GO:0016887]; DNA binding [GO:0003677]; excinuclease ABC activity [GO:0009381]; zinc ion binding [GO:0008270]; nucleotide-excision repair [GO:0006289]; SOS response [GO:0009432]	nucleotide-excision repair [GO:0006289]; SOS response [GO:0009432]	ATPase activity [GO:0016887]; ATP binding [GO:0005524]; DNA binding [GO:0003677]; excinuclease ABC activity [GO:0009381]; zinc ion binding [GO:0008270]	cytoplasm [GO:0005737]; excinuclease repair complex [GO:0009380]
A5ZLI4	Uncharacterized protein	BACCAC_03786
A0A085FT15	UvrABC system protein C (Protein UvrC) (Excinuclease ABC subunit C)	uvrC FG93_01041	GO:0003677; GO:0009432; GO:0005737; GO:0009381; GO:0009380; GO:0006289		cytoplasm [GO:0005737]; excinuclease repair complex [GO:0009380]; DNA binding [GO:0003677]; excinuclease ABC activity [GO:0009381]; nucleotide-excision repair [GO:0006289]; SOS response [GO:0009432]	nucleotide-excision repair [GO:0006289]; SOS response [GO:0009432]	DNA binding [GO:0003677]; excinuclease ABC activity [GO:0009381]	cytoplasm [GO:0005737]; excinuclease repair complex [GO:0009380]	PF01541;PF02151;PF08459;
T0GCE1	Dihydrolipoyl dehydrogenase (EC 1.8.1.4)	L485_20940 V475_01180	GO:0005623; GO:0045454; GO:0004148; GO:0050660; GO:0006096	1.8.1.4	cell [GO:0005623]; dihydrolipoyl dehydrogenase activity [GO:0004148]; flavin adenine dinucleotide binding [GO:0050660]; cell redox homeostasis [GO:0045454]; glycolytic process [GO:0006096]	cell redox homeostasis [GO:0045454]; glycolytic process [GO:0006096]	dihydrolipoyl dehydrogenase activity [GO:0004148]; flavin adenine dinucleotide binding [GO:0050660]	cell [GO:0005623]	PF07992;PF02852;
A0A016QRY0	Uncharacterized protein	DEIPH_ctg013orf0002	GO:0005524		ATP binding [GO:0005524]		ATP binding [GO:0005524]		PF04326;
A6G871	Uncharacterized protein	PPSIR1_01794	GO:0008270		zinc ion binding [GO:0008270]		zinc ion binding [GO:0008270]
G2ITR8	Putative uncharacterized protein	SLG_21030							PF05960;
A0A085FN20	Phosphomethylpyrimidine synthase (EC 4.1.99.17) (Hydroxymethylpyrimidine phosphate synthase) (Thiamine biosynthesis protein ThiC)	thiC FG93_02048	GO:0051539; GO:0016829; GO:0009228; GO:0009229; GO:0008270	4.1.99.17	4 iron, 4 sulfur cluster binding [GO:0051539]; lyase activity [GO:0016829]; zinc ion binding [GO:0008270]; thiamine biosynthetic process [GO:0009228]; thiamine diphosphate biosynthetic process [GO:0009229]	thiamine biosynthetic process [GO:0009228]; thiamine diphosphate biosynthetic process [GO:0009229]	4 iron, 4 sulfur cluster binding [GO:0051539]; lyase activity [GO:0016829]; zinc ion binding [GO:0008270]		PF13667;PF01964;	PATHWAY: Cofactor biosynthesis; thiamine diphosphate biosynthesis. {ECO:0000256|HAMAP-Rule:MF_00089, ECO:0000256|SAAS:SAAS00007798}.
A0A085FVJ6	Diguanylate cyclase/phosphodiesterase	FG93_00511							PF00563;PF00990;
A0A085FVM4	Two-component response regulator	FG93_00540	GO:0003677; GO:0005622; GO:0000160; GO:0006355; GO:0006351		intracellular [GO:0005622]; DNA binding [GO:0003677]; phosphorelay signal transduction system [GO:0000160]; regulation of transcription, DNA-templated [GO:0006355]; transcription, DNA-templated [GO:0006351]	phosphorelay signal transduction system [GO:0000160]; regulation of transcription, DNA-templated [GO:0006355]; transcription, DNA-templated [GO:0006351]	DNA binding [GO:0003677]	intracellular [GO:0005622]	PF00072;PF00486;
F8EB09	Aldehyde dehydrogenase	Runsl_2810	GO:0004030; GO:0006081		aldehyde dehydrogenase [NAD(P)+] activity [GO:0004030]; cellular aldehyde metabolic process [GO:0006081]	cellular aldehyde metabolic process [GO:0006081]	aldehyde dehydrogenase [NAD(P)+] activity [GO:0004030]		PF00171;
J2GVA3	Outer membrane receptor protein	PMI01_01681	GO:0009279; GO:0016021; GO:0005506; GO:0004872; GO:0015891		cell outer membrane [GO:0009279]; integral component of membrane [GO:0016021]; iron ion binding [GO:0005506]; receptor activity [GO:0004872]; siderophore transport [GO:0015891]	siderophore transport [GO:0015891]	iron ion binding [GO:0005506]; receptor activity [GO:0004872]	cell outer membrane [GO:0009279]; integral component of membrane [GO:0016021]	PF07715;PF00593;
A0A095B1T0	Type II secretion system protein E	FG95_02523	GO:0005524; GO:0006810		ATP binding [GO:0005524]; transport [GO:0006810]	transport [GO:0006810]	ATP binding [GO:0005524]		PF00437;
C0ZVH8	Putative phosphatase	RER_59640							PF05787;
M4RY90	Uncharacterized protein	G432_03795							PF05762;
A0A087LZ89	Polyamine-transporting ATPase (EC 3.6.3.31)	JP75_17715	GO:0005524; GO:0043190; GO:0015417	3.6.3.31	ATP-binding cassette (ABC) transporter complex [GO:0043190]; ATP binding [GO:0005524]; polyamine-transporting ATPase activity [GO:0015417]		ATP binding [GO:0005524]; polyamine-transporting ATPase activity [GO:0015417]	ATP-binding cassette (ABC) transporter complex [GO:0043190]	PF00005;PF08402;
A7IQ77	Helicase domain protein	Xaut_4973	GO:0004386; GO:0008168; GO:0003676		helicase activity [GO:0004386]; methyltransferase activity [GO:0008168]; nucleic acid binding [GO:0003676]		helicase activity [GO:0004386]; methyltransferase activity [GO:0008168]; nucleic acid binding [GO:0003676]
I2JM71	Major facilitator superfamily transporter	DOK_05550	GO:0016021; GO:0055085		integral component of membrane [GO:0016021]; transmembrane transport [GO:0055085]	transmembrane transport [GO:0055085]		integral component of membrane [GO:0016021]	PF07690;
E6WR53	General secretory pathway protein E	Psesu_0947	GO:0005524; GO:0015628; GO:0008565; GO:0015627		type II protein secretion system complex [GO:0015627]; ATP binding [GO:0005524]; protein transporter activity [GO:0008565]; protein secretion by the type II secretion system [GO:0015628]	protein secretion by the type II secretion system [GO:0015628]	ATP binding [GO:0005524]; protein transporter activity [GO:0008565]	type II protein secretion system complex [GO:0015627]	PF00437;PF05157;
A0A0A7PJT9	Transcription termination/antitermination protein NusA	nusA SKP52_17600	GO:0006353; GO:0005737; GO:0000166; GO:0031564; GO:0003700; GO:0003746		cytoplasm [GO:0005737]; nucleotide binding [GO:0000166]; transcription factor activity, sequence-specific DNA binding [GO:0003700]; translation elongation factor activity [GO:0003746]; DNA-templated transcription, termination [GO:0006353]; transcription antitermination [GO:0031564]	DNA-templated transcription, termination [GO:0006353]; transcription antitermination [GO:0031564]	nucleotide binding [GO:0000166]; transcription factor activity, sequence-specific DNA binding [GO:0003700]; translation elongation factor activity [GO:0003746]	cytoplasm [GO:0005737]	PF00013;PF13184;PF08529;PF00575;
A0A0B2BZI1	Uncharacterized protein	PK98_00295	GO:0003824; GO:0030151; GO:0030170		catalytic activity [GO:0003824]; molybdenum ion binding [GO:0030151]; pyridoxal phosphate binding [GO:0030170]		catalytic activity [GO:0003824]; molybdenum ion binding [GO:0030151]; pyridoxal phosphate binding [GO:0030170]		PF03475;PF03473;
D8TNU1	Putative uncharacterized protein	VOLCADRAFT_73521	GO:0005789; GO:0016021		endoplasmic reticulum membrane [GO:0005789]; integral component of membrane [GO:0016021]			endoplasmic reticulum membrane [GO:0005789]; integral component of membrane [GO:0016021]	PF04061;
A0A090BBM5	RxLR effector candidate protein	HaRxLL107b							PF07727;
A0A0C5L4X6	Pyridine nucleotide-disulfide oxidoreductase	TS85_10655	GO:0016491		oxidoreductase activity [GO:0016491]		oxidoreductase activity [GO:0016491]		PF07992;
A0A095AVB7	Elongation factor G (EF-G)	fusA FG91_02635	GO:0005525; GO:0003924; GO:0005737; GO:0003746		cytoplasm [GO:0005737]; GTP binding [GO:0005525]; GTPase activity [GO:0003924]; translation elongation factor activity [GO:0003746]		GTPase activity [GO:0003924]; GTP binding [GO:0005525]; translation elongation factor activity [GO:0003746]	cytoplasm [GO:0005737]	PF00679;PF14492;PF03764;PF03144;
A0A0A6D074	Elongation factor G (EF-G)	fusA NI18_07740	GO:0005525; GO:0003924; GO:0005737; GO:0003746		cytoplasm [GO:0005737]; GTP binding [GO:0005525]; GTPase activity [GO:0003924]; translation elongation factor activity [GO:0003746]		GTPase activity [GO:0003924]; GTP binding [GO:0005525]; translation elongation factor activity [GO:0003746]	cytoplasm [GO:0005737]	PF00679;PF14492;PF03764;PF03144;
C6VV66	Dihydroxy-acid dehydratase (DAD) (EC 4.2.1.9)	ilvD Dfer_3684	GO:0051539; GO:0004160; GO:0009097; GO:0046872; GO:0009099	4.2.1.9	4 iron, 4 sulfur cluster binding [GO:0051539]; dihydroxy-acid dehydratase activity [GO:0004160]; metal ion binding [GO:0046872]; isoleucine biosynthetic process [GO:0009097]; valine biosynthetic process [GO:0009099]	isoleucine biosynthetic process [GO:0009097]; valine biosynthetic process [GO:0009099]	4 iron, 4 sulfur cluster binding [GO:0051539]; dihydroxy-acid dehydratase activity [GO:0004160]; metal ion binding [GO:0046872]		PF00920;	PATHWAY: Amino-acid biosynthesis; L-isoleucine biosynthesis; L-isoleucine from 2-oxobutanoate: step 3/4. {ECO:0000256|HAMAP-Rule:MF_00012, ECO:0000256|SAAS:SAAS00023045}.; PATHWAY: Amino-acid biosynthesis; L-valine biosynthesis; L-valine from pyruvate: step 3/4. {ECO:0000256|HAMAP-Rule:MF_00012, ECO:0000256|SAAS:SAAS00023031}.
F8EA24	Uncharacterized protein	Runsl_0019
A0A085FK27	Chemotaxis response regulator protein-glutamate methylesterase (EC 3.1.1.61)	cheB FF80_00440	GO:0006935; GO:0005737; GO:0000156; GO:0008984	3.1.1.61	cytoplasm [GO:0005737]; phosphorelay response regulator activity [GO:0000156]; protein-glutamate methylesterase activity [GO:0008984]; chemotaxis [GO:0006935]	chemotaxis [GO:0006935]	phosphorelay response regulator activity [GO:0000156]; protein-glutamate methylesterase activity [GO:0008984]	cytoplasm [GO:0005737]	PF01339;PF00072;
A0A087M0Y8	Glycosyl transferase family 1	JP75_13675	GO:0005524; GO:0016887; GO:0016740		ATP binding [GO:0005524]; ATPase activity [GO:0016887]; transferase activity [GO:0016740]		ATPase activity [GO:0016887]; ATP binding [GO:0005524]; transferase activity [GO:0016740]		PF00005;
A0A095B7W6	Carbamoyl-phosphate synthase (glutamine-hydrolyzing) (EC 6.3.5.5)	carB FG95_01023	GO:0044205; GO:0005524; GO:0006526; GO:0004088; GO:0046872	6.3.5.5	ATP binding [GO:0005524]; carbamoyl-phosphate synthase (glutamine-hydrolyzing) activity [GO:0004088]; metal ion binding [GO:0046872]; 'de novo' UMP biosynthetic process [GO:0044205]; arginine biosynthetic process [GO:0006526]	'de novo' UMP biosynthetic process [GO:0044205]; arginine biosynthetic process [GO:0006526]	ATP binding [GO:0005524]; carbamoyl-phosphate synthase (glutamine-hydrolyzing) activity [GO:0004088]; metal ion binding [GO:0046872]		PF02786;PF02787;PF02142;	PATHWAY: Amino-acid biosynthesis; L-arginine biosynthesis; carbamoyl phosphate from bicarbonate: step 1/1. {ECO:0000256|SAAS:SAAS00086141}.; PATHWAY: Pyrimidine metabolism; UMP biosynthesis via de novo pathway; (S)-dihydroorotate from bicarbonate: step 1/3. {ECO:0000256|SAAS:SAAS00086104}.
C5B1P6	Uncharacterized protein	MexAM1_META1p1838	GO:0051537; GO:0009055; GO:0046872; GO:0016491; GO:0006810		2 iron, 2 sulfur cluster binding [GO:0051537]; electron carrier activity [GO:0009055]; metal ion binding [GO:0046872]; oxidoreductase activity [GO:0016491]; transport [GO:0006810]	transport [GO:0006810]	2 iron, 2 sulfur cluster binding [GO:0051537]; electron carrier activity [GO:0009055]; metal ion binding [GO:0046872]; oxidoreductase activity [GO:0016491]		PF00970;PF00111;PF00175;
I2F0D5	Lipoyl synthase (EC 2.8.1.8) (Lip-syn) (Lipoate synthase) (Lipoic acid synthase) (Sulfur insertion protein LipA)	lipA Emtol_4265	GO:0051539; GO:0005737; GO:0016992; GO:0046872; GO:0009249	2.8.1.8	cytoplasm [GO:0005737]; 4 iron, 4 sulfur cluster binding [GO:0051539]; lipoate synthase activity [GO:0016992]; metal ion binding [GO:0046872]; protein lipoylation [GO:0009249]	protein lipoylation [GO:0009249]	4 iron, 4 sulfur cluster binding [GO:0051539]; lipoate synthase activity [GO:0016992]; metal ion binding [GO:0046872]	cytoplasm [GO:0005737]	PF04055;	PATHWAY: Protein modification; protein lipoylation via endogenous pathway; protein N(6)-(lipoyl)lysine from octanoyl-[acyl-carrier-protein]: step 2/2. {ECO:0000256|HAMAP-Rule:MF_00206}.
A0A085FI65	Two-component system response regulator QseB	FF80_00603	GO:0003677; GO:0005622; GO:0000160; GO:0006355; GO:0006351		intracellular [GO:0005622]; DNA binding [GO:0003677]; phosphorelay signal transduction system [GO:0000160]; regulation of transcription, DNA-templated [GO:0006355]; transcription, DNA-templated [GO:0006351]	phosphorelay signal transduction system [GO:0000160]; regulation of transcription, DNA-templated [GO:0006355]; transcription, DNA-templated [GO:0006351]	DNA binding [GO:0003677]	intracellular [GO:0005622]	PF00072;PF00486;
A0A0C9NHS2	DNA, contig: SP634	SP6_34_00080	GO:0016829		lyase activity [GO:0016829]		lyase activity [GO:0016829]		PF00920;
A0A087M5E8	Histidine kinase (EC 2.7.13.3)	JP75_03770	GO:0005524; GO:0016021; GO:0005622; GO:0000155	2.7.13.3	integral component of membrane [GO:0016021]; intracellular [GO:0005622]; ATP binding [GO:0005524]; phosphorelay sensor kinase activity [GO:0000155]		ATP binding [GO:0005524]; phosphorelay sensor kinase activity [GO:0000155]	integral component of membrane [GO:0016021]; intracellular [GO:0005622]	PF00672;PF02518;PF00512;PF13755;PF13756;
A0A0A1DN79	Sulfate adenylyltransferase (EC 2.7.7.4)	KR76_22550	GO:0005524; GO:0004781; GO:0019419	2.7.7.4	ATP binding [GO:0005524]; sulfate adenylyltransferase (ATP) activity [GO:0004781]; sulfate reduction [GO:0019419]	sulfate reduction [GO:0019419]	ATP binding [GO:0005524]; sulfate adenylyltransferase (ATP) activity [GO:0004781]		PF01507;
A0A0A1DL92	Trehalose synthase (EC 5.4.99.16)	KR76_17905	GO:0005975; GO:0043169; GO:0047471	5.4.99.16	cation binding [GO:0043169]; maltose alpha-D-glucosyltransferase activity [GO:0047471]; carbohydrate metabolic process [GO:0005975]	carbohydrate metabolic process [GO:0005975]	cation binding [GO:0043169]; maltose alpha-D-glucosyltransferase activity [GO:0047471]		PF00128;
A0A0A7PME6	Uncharacterized protein	SKP52_17685	GO:0016810		hydrolase activity, acting on carbon-nitrogen (but not peptide) bonds [GO:0016810]		hydrolase activity, acting on carbon-nitrogen (but not peptide) bonds [GO:0016810]		PF07969;
A0A085F7Q2	Putative polynucleotide enzyme with nucleotide triphosphate hydrolase domain protein	rarA FG93_03806	GO:0005524; GO:0003677; GO:0006260; GO:0016787		ATP binding [GO:0005524]; DNA binding [GO:0003677]; hydrolase activity [GO:0016787]; DNA replication [GO:0006260]	DNA replication [GO:0006260]	ATP binding [GO:0005524]; DNA binding [GO:0003677]; hydrolase activity [GO:0016787]		PF00004;PF12002;
D0LG66	Cupin 2 conserved barrel domain protein	Hoch_5611							PF07883;
A0A087LYA4	Glutamate dehydrogenase	JP75_19805	GO:0006520; GO:0016639		oxidoreductase activity, acting on the CH-NH2 group of donors, NAD or NADP as acceptor [GO:0016639]; cellular amino acid metabolic process [GO:0006520]	cellular amino acid metabolic process [GO:0006520]	oxidoreductase activity, acting on the CH-NH2 group of donors, NAD or NADP as acceptor [GO:0016639]		PF00208;PF02812;
Q70K49	Putative cobalt-zinc-cadmium resistance protein		GO:0008324; GO:0004386; GO:0016021; GO:0008168		integral component of membrane [GO:0016021]; cation transmembrane transporter activity [GO:0008324]; helicase activity [GO:0004386]; methyltransferase activity [GO:0008168]		cation transmembrane transporter activity [GO:0008324]; helicase activity [GO:0004386]; methyltransferase activity [GO:0008168]	integral component of membrane [GO:0016021]	PF01545;
W9DIA0	Cation transporter	V525_14450	GO:0008324; GO:0016021		integral component of membrane [GO:0016021]; cation transmembrane transporter activity [GO:0008324]		cation transmembrane transporter activity [GO:0008324]	integral component of membrane [GO:0016021]	PF01545;
G8R031	Catalase-peroxidase (CP) (EC 1.11.1.21) (Peroxidase/catalase)	katG Oweho_1683	GO:0004096; GO:0020037; GO:0042744; GO:0046872; GO:0006979	1.11.1.21	catalase activity [GO:0004096]; heme binding [GO:0020037]; metal ion binding [GO:0046872]; hydrogen peroxide catabolic process [GO:0042744]; response to oxidative stress [GO:0006979]	hydrogen peroxide catabolic process [GO:0042744]; response to oxidative stress [GO:0006979]	catalase activity [GO:0004096]; heme binding [GO:0020037]; metal ion binding [GO:0046872]		PF00141;
H8MWY4	Histidine kinase (EC 2.7.13.3)	gacS1 COCOR_01561	GO:0005524; GO:0005622; GO:0016020; GO:0000155; GO:0006355	2.7.13.3	intracellular [GO:0005622]; membrane [GO:0016020]; ATP binding [GO:0005524]; phosphorelay sensor kinase activity [GO:0000155]; regulation of transcription, DNA-templated [GO:0006355]	regulation of transcription, DNA-templated [GO:0006355]	ATP binding [GO:0005524]; phosphorelay sensor kinase activity [GO:0000155]	intracellular [GO:0005622]; membrane [GO:0016020]	PF02518;PF00512;PF00989;PF13188;
Q1GND4	Lycopene cyclase	Sala_3135	GO:0016117; GO:0045436; GO:0016705		lycopene beta cyclase activity [GO:0045436]; oxidoreductase activity, acting on paired donors, with incorporation or reduction of molecular oxygen [GO:0016705]; carotenoid biosynthetic process [GO:0016117]	carotenoid biosynthetic process [GO:0016117]	lycopene beta cyclase activity [GO:0045436]; oxidoreductase activity, acting on paired donors, with incorporation or reduction of molecular oxygen [GO:0016705]		PF05834;
A0A085F774	Diguanylate cyclase/phosphodiesterase (GGDEF & EAL domains) with PAS/PAC sensor(S)	FF80_02240	GO:0005622; GO:0000155		intracellular [GO:0005622]; phosphorelay sensor kinase activity [GO:0000155]		phosphorelay sensor kinase activity [GO:0000155]	intracellular [GO:0005622]	PF00563;PF00990;PF08447;
A0A087M1H8	Uncharacterized protein	JP75_13425	GO:0016740		transferase activity [GO:0016740]		transferase activity [GO:0016740]		PF03734;
A0A095AYL4	TonB-dependent siderophore receptor	FG95_02539	GO:0009279; GO:0016021; GO:0005506; GO:0004872; GO:0015891		cell outer membrane [GO:0009279]; integral component of membrane [GO:0016021]; iron ion binding [GO:0005506]; receptor activity [GO:0004872]; siderophore transport [GO:0015891]	siderophore transport [GO:0015891]	iron ion binding [GO:0005506]; receptor activity [GO:0004872]	cell outer membrane [GO:0009279]; integral component of membrane [GO:0016021]	PF07715;PF00593;
A0A085EWU0	Putative ATPase (YhcM) AFG1 family protein	FG93_05812	GO:0005524		ATP binding [GO:0005524]		ATP binding [GO:0005524]		PF03969;
B1LVL3	Cytochrome P450	Mrad2831_2099	GO:0020037; GO:0005506; GO:0004497; GO:0016705		heme binding [GO:0020037]; iron ion binding [GO:0005506]; monooxygenase activity [GO:0004497]; oxidoreductase activity, acting on paired donors, with incorporation or reduction of molecular oxygen [GO:0016705]		heme binding [GO:0020037]; iron ion binding [GO:0005506]; monooxygenase activity [GO:0004497]; oxidoreductase activity, acting on paired donors, with incorporation or reduction of molecular oxygen [GO:0016705]		PF00067;
I2GMC6	Uncharacterized protein	BN8_04285	GO:0009279; GO:0004872; GO:0006810		cell outer membrane [GO:0009279]; receptor activity [GO:0004872]; transport [GO:0006810]	transport [GO:0006810]	receptor activity [GO:0004872]	cell outer membrane [GO:0009279]	PF13715;PF07715;
W0AAW3	Uncharacterized protein	NX02_08675
A0A095AZ41	Putative sodium/sulfate symporter	FG91_01199	GO:0008324; GO:0016021; GO:0006813; GO:0006814		integral component of membrane [GO:0016021]; cation transmembrane transporter activity [GO:0008324]; potassium ion transport [GO:0006813]; sodium ion transport [GO:0006814]	potassium ion transport [GO:0006813]; sodium ion transport [GO:0006814]	cation transmembrane transporter activity [GO:0008324]	integral component of membrane [GO:0016021]	PF03600;PF02080;
A0A0H5NRL9	Sulfate transport system permease protein CysW	cysW_2 ERS450000_02708
Q5YZZ0	Putative sulfate ABC transporter permease	NFA_14060	GO:0016021; GO:0015419		integral component of membrane [GO:0016021]; sulfate transmembrane-transporting ATPase activity [GO:0015419]		sulfate transmembrane-transporting ATPase activity [GO:0015419]	integral component of membrane [GO:0016021]	PF00528;
M4S8Z9	MotA/TolQ/ExbB proton channel	G432_18600	GO:0016021; GO:0008565		integral component of membrane [GO:0016021]; protein transporter activity [GO:0008565]		protein transporter activity [GO:0008565]	integral component of membrane [GO:0016021]	PF10102;PF01618;
A0A0D1K3A9	Sphingomonas taxi strain 30a NODE_4, whole genome shotgun sequence (EC 1.1.1.40)	SR41_09540	GO:0051287; GO:0005829; GO:0004471; GO:0004473; GO:0006108; GO:0030145; GO:0008948; GO:0016746	1.1.1.40	cytosol [GO:0005829]; malate dehydrogenase (decarboxylating) (NAD+) activity [GO:0004471]; malate dehydrogenase (decarboxylating) (NADP+) activity [GO:0004473]; manganese ion binding [GO:0030145]; NAD binding [GO:0051287]; oxaloacetate decarboxylase activity [GO:0008948]; transferase activity, transferring acyl groups [GO:0016746]; malate metabolic process [GO:0006108]	malate metabolic process [GO:0006108]	malate dehydrogenase (decarboxylating) (NAD+) activity [GO:0004471]; malate dehydrogenase (decarboxylating) (NADP+) activity [GO:0004473]; manganese ion binding [GO:0030145]; NAD binding [GO:0051287]; oxaloacetate decarboxylase activity [GO:0008948]; transferase activity, transferring acyl groups [GO:0016746]	cytosol [GO:0005829]	PF00390;PF03949;PF01515;
A0A095B0Q2	Propionyl-CoA carboxylase carboxyltransferase subunit	FG91_00686	GO:0016874; GO:0016740		ligase activity [GO:0016874]; transferase activity [GO:0016740]		ligase activity [GO:0016874]; transferase activity [GO:0016740]		PF01039;
M4S3Y3	Resolvase domain-containing protein	G432_13690	GO:0003677; GO:0000150		DNA binding [GO:0003677]; recombinase activity [GO:0000150]		DNA binding [GO:0003677]; recombinase activity [GO:0000150]		PF07508;PF00239;PF13408;
Q1GQK9	1-deoxy-D-xylulose-5-phosphate synthase (EC 2.2.1.7) (1-deoxyxylulose-5-phosphate synthase) (DXP synthase) (DXPS)	dxs Sala_2354	GO:0052865; GO:0008661; GO:0000287; GO:0016114; GO:0009228; GO:0030976	2.2.1.7	1-deoxy-D-xylulose-5-phosphate synthase activity [GO:0008661]; magnesium ion binding [GO:0000287]; thiamine pyrophosphate binding [GO:0030976]; 1-deoxy-D-xylulose 5-phosphate biosynthetic process [GO:0052865]; terpenoid biosynthetic process [GO:0016114]; thiamine biosynthetic process [GO:0009228]	1-deoxy-D-xylulose 5-phosphate biosynthetic process [GO:0052865]; terpenoid biosynthetic process [GO:0016114]; thiamine biosynthetic process [GO:0009228]	1-deoxy-D-xylulose-5-phosphate synthase activity [GO:0008661]; magnesium ion binding [GO:0000287]; thiamine pyrophosphate binding [GO:0030976]		PF13292;PF02779;PF02780;	PATHWAY: Metabolic intermediate biosynthesis; 1-deoxy-D-xylulose 5-phosphate biosynthesis; 1-deoxy-D-xylulose 5-phosphate from D-glyceraldehyde 3-phosphate and pyruvate: step 1/1. {ECO:0000255|HAMAP-Rule:MF_00315}.
A0A095ATF3	Multidrug resistance transmembrane protein (MFS superfamily)	FG91_02170	GO:0016021; GO:0005886; GO:0055085; GO:0005215		integral component of membrane [GO:0016021]; plasma membrane [GO:0005886]; transporter activity [GO:0005215]; transmembrane transport [GO:0055085]	transmembrane transport [GO:0055085]	transporter activity [GO:0005215]	integral component of membrane [GO:0016021]; plasma membrane [GO:0005886]	PF07690;
A0A095C5D1	Tetratricopeptide TPR_4	FG95_00755
F4KPT5	Formyltetrahydrofolate deformylase (EC 3.5.1.10) (Formyl-FH(4) hydrolase)	purU Halhy_4341	GO:0006189; GO:0016597; GO:0008864; GO:0016742; GO:0006730	3.5.1.10	amino acid binding [GO:0016597]; formyltetrahydrofolate deformylase activity [GO:0008864]; hydroxymethyl-, formyl- and related transferase activity [GO:0016742]; 'de novo' IMP biosynthetic process [GO:0006189]; one-carbon metabolic process [GO:0006730]	'de novo' IMP biosynthetic process [GO:0006189]; one-carbon metabolic process [GO:0006730]	amino acid binding [GO:0016597]; formyltetrahydrofolate deformylase activity [GO:0008864]; hydroxymethyl-, formyl- and related transferase activity [GO:0016742]		PF01842;PF00551;	PATHWAY: Purine metabolism; IMP biosynthesis via de novo pathway; formate from 10-formyl-5,6,7,8-tetrahydrofolate: step 1/1. {ECO:0000256|HAMAP-Rule:MF_01927}.
A0A0A1DP63	B12 binding domain (EC 5.4.99.2)	KR76_24415	GO:0031419; GO:0046872; GO:0004494	5.4.99.2	cobalamin binding [GO:0031419]; metal ion binding [GO:0046872]; methylmalonyl-CoA mutase activity [GO:0004494]		cobalamin binding [GO:0031419]; metal ion binding [GO:0046872]; methylmalonyl-CoA mutase activity [GO:0004494]		PF03308;PF02310;PF01642;
A0A087M1I1	ABC transporter substrate-binding protein	JP75_13445	GO:0043190; GO:0055085		ATP-binding cassette (ABC) transporter complex [GO:0043190]; transmembrane transport [GO:0055085]	transmembrane transport [GO:0055085]		ATP-binding cassette (ABC) transporter complex [GO:0043190]	PF00496;
A0A087LSQ7	Cytochrome C oxidase subunit I	JP74_06155	GO:0009060; GO:0005507; GO:0004129; GO:0022900; GO:0020037; GO:0016021; GO:0005506; GO:0005886; GO:0070469		integral component of membrane [GO:0016021]; plasma membrane [GO:0005886]; respiratory chain [GO:0070469]; copper ion binding [GO:0005507]; cytochrome-c oxidase activity [GO:0004129]; heme binding [GO:0020037]; iron ion binding [GO:0005506]; aerobic respiration [GO:0009060]; electron transport chain [GO:0022900]	aerobic respiration [GO:0009060]; electron transport chain [GO:0022900]	copper ion binding [GO:0005507]; cytochrome-c oxidase activity [GO:0004129]; heme binding [GO:0020037]; iron ion binding [GO:0005506]	integral component of membrane [GO:0016021]; plasma membrane [GO:0005886]; respiratory chain [GO:0070469]	PF00115;
A0A085F7M2	Kelch-like protein	FG93_03775							PF01344;
H0EB29	Amidophosphoribosyltransferase (ATase) (EC 2.4.2.14) (Glutamine phosphoribosylpyrophosphate amidotransferase)	purF PAI11_40540	GO:0006189; GO:0051539; GO:0004044; GO:0006541; GO:0000287; GO:0009116; GO:0009113	2.4.2.14	4 iron, 4 sulfur cluster binding [GO:0051539]; amidophosphoribosyltransferase activity [GO:0004044]; magnesium ion binding [GO:0000287]; 'de novo' IMP biosynthetic process [GO:0006189]; glutamine metabolic process [GO:0006541]; nucleoside metabolic process [GO:0009116]; purine nucleobase biosynthetic process [GO:0009113]	'de novo' IMP biosynthetic process [GO:0006189]; glutamine metabolic process [GO:0006541]; nucleoside metabolic process [GO:0009116]; purine nucleobase biosynthetic process [GO:0009113]	4 iron, 4 sulfur cluster binding [GO:0051539]; amidophosphoribosyltransferase activity [GO:0004044]; magnesium ion binding [GO:0000287]		PF13537;PF00156;	PATHWAY: Purine metabolism; IMP biosynthesis via de novo pathway; N(1)-(5-phospho-D-ribosyl)glycinamide from 5-phospho-alpha-D-ribose 1-diphosphate: step 1/2. {ECO:0000256|HAMAP-Rule:MF_01931, ECO:0000256|PIRNR:PIRNR000485}.
A0A0D2NLZ3	Kinesin-like protein	MNEG_2303	GO:0005524; GO:0005871; GO:0005874; GO:0003777; GO:0007018		kinesin complex [GO:0005871]; microtubule [GO:0005874]; ATP binding [GO:0005524]; microtubule motor activity [GO:0003777]; microtubule-based movement [GO:0007018]	microtubule-based movement [GO:0007018]	ATP binding [GO:0005524]; microtubule motor activity [GO:0003777]	kinesin complex [GO:0005871]; microtubule [GO:0005874]	PF00225;
A0A085FF09	Uncharacterized protein	FG93_03069	GO:0003824; GO:0046872		catalytic activity [GO:0003824]; metal ion binding [GO:0046872]		catalytic activity [GO:0003824]; metal ion binding [GO:0046872]		PF02746;
O31066	Catalase-peroxidase (CP) (EC 1.11.1.21) (Peroxidase/catalase)	katG CC_3043	GO:0004096; GO:0020037; GO:0042744; GO:0046872; GO:0006979	1.11.1.21	catalase activity [GO:0004096]; heme binding [GO:0020037]; metal ion binding [GO:0046872]; hydrogen peroxide catabolic process [GO:0042744]; response to oxidative stress [GO:0006979]	hydrogen peroxide catabolic process [GO:0042744]; response to oxidative stress [GO:0006979]	catalase activity [GO:0004096]; heme binding [GO:0020037]; metal ion binding [GO:0046872]		PF00141;
A0A095B3J1	Beta-lactamase	FG91_00625							PF00144;
D0LVE7	VWA containing CoxE family protein	Hoch_5019							PF05762;
C6W3N5	Tyrosine recombinase XerC	xerC Dfer_2797	GO:0003677; GO:0007049; GO:0051301; GO:0007059; GO:0005737; GO:0006313; GO:0009037		cytoplasm [GO:0005737]; DNA binding [GO:0003677]; tyrosine-based site-specific recombinase activity [GO:0009037]; cell cycle [GO:0007049]; cell division [GO:0051301]; chromosome segregation [GO:0007059]; transposition, DNA-mediated [GO:0006313]	cell cycle [GO:0007049]; cell division [GO:0051301]; chromosome segregation [GO:0007059]; transposition, DNA-mediated [GO:0006313]	DNA binding [GO:0003677]; tyrosine-based site-specific recombinase activity [GO:0009037]	cytoplasm [GO:0005737]	PF02899;PF00589;
A0A095BY13	Taurine dioxygenase	FG95_02514	GO:0051213		dioxygenase activity [GO:0051213]		dioxygenase activity [GO:0051213]		PF02668;
D7VRX3	Uncharacterized protein	HMPREF0766_13727
F0S617	Type IV secretory pathway VirB4 components-like protein	Pedsa_1561							PF12991;
A0A095AXC1	M13 family peptidase	FG91_02378	GO:0004222		metalloendopeptidase activity [GO:0004222]		metalloendopeptidase activity [GO:0004222]		PF01431;PF05649;
A0A087M4T7	Carbamoyl-phosphate synthase (glutamine-hydrolyzing) (EC 6.3.5.5)	JP75_05640	GO:0044205; GO:0005524; GO:0006526; GO:0004088; GO:0046872	6.3.5.5	ATP binding [GO:0005524]; carbamoyl-phosphate synthase (glutamine-hydrolyzing) activity [GO:0004088]; metal ion binding [GO:0046872]; 'de novo' UMP biosynthetic process [GO:0044205]; arginine biosynthetic process [GO:0006526]	'de novo' UMP biosynthetic process [GO:0044205]; arginine biosynthetic process [GO:0006526]	ATP binding [GO:0005524]; carbamoyl-phosphate synthase (glutamine-hydrolyzing) activity [GO:0004088]; metal ion binding [GO:0046872]		PF02786;PF02787;PF02142;	PATHWAY: Amino-acid biosynthesis; L-arginine biosynthesis; carbamoyl phosphate from bicarbonate: step 1/1. {ECO:0000256|SAAS:SAAS00086141}.; PATHWAY: Pyrimidine metabolism; UMP biosynthesis via de novo pathway; (S)-dihydroorotate from bicarbonate: step 1/3. {ECO:0000256|SAAS:SAAS00086104}.
A0A087LZ28	Chaperone protein ClpB	clpB JP75_17345	GO:0005524; GO:0005737; GO:0016485; GO:0009408		cytoplasm [GO:0005737]; ATP binding [GO:0005524]; protein processing [GO:0016485]; response to heat [GO:0009408]	protein processing [GO:0016485]; response to heat [GO:0009408]	ATP binding [GO:0005524]	cytoplasm [GO:0005737]	PF00004;PF07724;PF02861;PF10431;
A0A0A7PBQ5	Uncharacterized protein	SKP52_02985							PF09343;
A0A085EWR0	Dihydroxy-acid dehydratase	FG93_05782	GO:0016829		lyase activity [GO:0016829]		lyase activity [GO:0016829]		PF00920;
H0E946	NAD(P) transhydrogenase alpha subunit (EC 1.6.1.2)	PAI11_33610	GO:0008750	1.6.1.2	NAD(P)+ transhydrogenase (AB-specific) activity [GO:0008750]		NAD(P)+ transhydrogenase (AB-specific) activity [GO:0008750]		PF01262;PF05222;
I2GD60	Inosine-5'-monophosphate dehydrogenase (EC 1.1.1.205)	BN8_00785	GO:0006177; GO:0003938; GO:0046872; GO:0000166	1.1.1.205	IMP dehydrogenase activity [GO:0003938]; metal ion binding [GO:0046872]; nucleotide binding [GO:0000166]; GMP biosynthetic process [GO:0006177]	GMP biosynthetic process [GO:0006177]	IMP dehydrogenase activity [GO:0003938]; metal ion binding [GO:0046872]; nucleotide binding [GO:0000166]		PF00571;PF00478;	PATHWAY: Purine metabolism; XMP biosynthesis via de novo pathway; XMP from IMP: step 1/1. {ECO:0000256|RuleBase:RU003928}.
A0A087M0T3	ABC transporter substrate-binding protein	JP75_14995	GO:0043190; GO:0055085		ATP-binding cassette (ABC) transporter complex [GO:0043190]; transmembrane transport [GO:0055085]	transmembrane transport [GO:0055085]		ATP-binding cassette (ABC) transporter complex [GO:0043190]	PF00496;
A0A085FL48	Acetyl-coenzyme A synthetase (EC 6.2.1.1)	FG93_02270	GO:0003987	6.2.1.1	acetate-CoA ligase activity [GO:0003987]		acetate-CoA ligase activity [GO:0003987]		PF00501;PF13193;
W1JPL4	Uncharacterized protein	BCCGELA001_29366	GO:0016810		hydrolase activity, acting on carbon-nitrogen (but not peptide) bonds [GO:0016810]		hydrolase activity, acting on carbon-nitrogen (but not peptide) bonds [GO:0016810]		PF07969;
T0DEN4	Uncharacterized protein	M902_0702	GO:0005524; GO:0016887		ATP binding [GO:0005524]; ATPase activity [GO:0016887]		ATPase activity [GO:0016887]; ATP binding [GO:0005524]		PF07728;
W0RU46	Histidine kinase (EC 2.7.13.3)	J421_6300	GO:0005524; GO:0005622; GO:0016020; GO:0000155	2.7.13.3	intracellular [GO:0005622]; membrane [GO:0016020]; ATP binding [GO:0005524]; phosphorelay sensor kinase activity [GO:0000155]		ATP binding [GO:0005524]; phosphorelay sensor kinase activity [GO:0000155]	intracellular [GO:0005622]; membrane [GO:0016020]	PF13185;PF02518;PF00512;PF08447;
A0A0A0DBE4	C4-dicarboxylate ABC transporter	P409_05695							PF06808;
A0A095AQ49	TonB-dependent receptor	FG95_03455	GO:0009279; GO:0016021; GO:0005506; GO:0004872; GO:0015891		cell outer membrane [GO:0009279]; integral component of membrane [GO:0016021]; iron ion binding [GO:0005506]; receptor activity [GO:0004872]; siderophore transport [GO:0015891]	siderophore transport [GO:0015891]	iron ion binding [GO:0005506]; receptor activity [GO:0004872]	cell outer membrane [GO:0009279]; integral component of membrane [GO:0016021]	PF07715;PF00593;
H0E5G6	Peptidoglycan N-acetylglucosamine deacetylase A putative (EC 3.5.1.-)	PAI11_20570	GO:0005975; GO:0016810	3.5.1.-	hydrolase activity, acting on carbon-nitrogen (but not peptide) bonds [GO:0016810]; carbohydrate metabolic process [GO:0005975]	carbohydrate metabolic process [GO:0005975]	hydrolase activity, acting on carbon-nitrogen (but not peptide) bonds [GO:0016810]		PF01522;
A0A085FR24	RNA polymerase sigma factor RpoD (Sigma-70)	sigA rpoD FG93_01610	GO:0003677; GO:0005737; GO:0016987; GO:0003700; GO:0001123		cytoplasm [GO:0005737]; DNA binding [GO:0003677]; sigma factor activity [GO:0016987]; transcription factor activity, sequence-specific DNA binding [GO:0003700]; transcription initiation from bacterial-type RNA polymerase promoter [GO:0001123]	transcription initiation from bacterial-type RNA polymerase promoter [GO:0001123]	DNA binding [GO:0003677]; sigma factor activity [GO:0016987]; transcription factor activity, sequence-specific DNA binding [GO:0003700]	cytoplasm [GO:0005737]	PF04546;PF03979;PF00140;PF04542;PF04539;PF04545;
A0A095AQ06	Unsaturated rhamnogalacturonyl hydrolase YteR (EC 3.2.1.172)	yteR FG95_03424	GO:0016798	3.2.1.172	hydrolase activity, acting on glycosyl bonds [GO:0016798]		hydrolase activity, acting on glycosyl bonds [GO:0016798]		PF07470;
K9CQ03	Uncharacterized protein	HMPREF9718_01897	GO:0003824		catalytic activity [GO:0003824]		catalytic activity [GO:0003824]		PF07944;
A0A085FSP4	Aspartate/tyrosine/aromatic aminotransferase	FG93_01075	GO:0009058; GO:0030170; GO:0008483		pyridoxal phosphate binding [GO:0030170]; transaminase activity [GO:0008483]; biosynthetic process [GO:0009058]	biosynthetic process [GO:0009058]	pyridoxal phosphate binding [GO:0030170]; transaminase activity [GO:0008483]		PF00155;
A0A0C6FRR8	Cobyric acid synthase	cobQ Maq22A_1p37770	GO:0009236; GO:0015420; GO:0006541		cobalamin-transporting ATPase activity [GO:0015420]; cobalamin biosynthetic process [GO:0009236]; glutamine metabolic process [GO:0006541]	cobalamin biosynthetic process [GO:0009236]; glutamine metabolic process [GO:0006541]	cobalamin-transporting ATPase activity [GO:0015420]		PF01656;PF07685;	PATHWAY: Cofactor biosynthesis; adenosylcobalamin biosynthesis. {ECO:0000256|HAMAP-Rule:MF_00028, ECO:0000256|SAAS:SAAS00035262}.
A0A0C5L8L7	Transcription termination factor Rho (EC 3.6.4.-) (ATP-dependent helicase Rho)	rho TS85_20065	GO:0005524; GO:0006353; GO:0003723; GO:0008186; GO:0004386; GO:0006355	3.6.4.-	ATP binding [GO:0005524]; helicase activity [GO:0004386]; RNA binding [GO:0003723]; RNA-dependent ATPase activity [GO:0008186]; DNA-templated transcription, termination [GO:0006353]; regulation of transcription, DNA-templated [GO:0006355]	DNA-templated transcription, termination [GO:0006353]; regulation of transcription, DNA-templated [GO:0006355]	ATP binding [GO:0005524]; helicase activity [GO:0004386]; RNA binding [GO:0003723]; RNA-dependent ATPase activity [GO:0008186]		PF00006;PF07498;PF07497;
A0A084SQ22	Type IV secretion protein Rhs	Q664_27775
A0A0D2LTK4	Uncharacterized protein	MNEG_12973
A0A0D1KQA2	Probable transcriptional regulatory protein SR41_13675	SR41_13675	GO:0003677; GO:0005737; GO:0006355; GO:0006351		cytoplasm [GO:0005737]; DNA binding [GO:0003677]; regulation of transcription, DNA-templated [GO:0006355]; transcription, DNA-templated [GO:0006351]	regulation of transcription, DNA-templated [GO:0006355]; transcription, DNA-templated [GO:0006351]	DNA binding [GO:0003677]	cytoplasm [GO:0005737]	PF01709;
A0A087M405	DNA topoisomerase 4 subunit A (EC 5.99.1.3) (Topoisomerase IV subunit A)	parC JP75_08760	GO:0005524; GO:0003677; GO:0003918; GO:0006265; GO:0005694; GO:0007059; GO:0019897	5.99.1.3	chromosome [GO:0005694]; extrinsic component of plasma membrane [GO:0019897]; ATP binding [GO:0005524]; DNA binding [GO:0003677]; DNA topoisomerase type II (ATP-hydrolyzing) activity [GO:0003918]; chromosome segregation [GO:0007059]; DNA topological change [GO:0006265]	chromosome segregation [GO:0007059]; DNA topological change [GO:0006265]	ATP binding [GO:0005524]; DNA binding [GO:0003677]; DNA topoisomerase type II (ATP-hydrolyzing) activity [GO:0003918]	chromosome [GO:0005694]; extrinsic component of plasma membrane [GO:0019897]	PF03989;PF00521;
Q2RTJ3	UvrABC system protein A (UvrA protein) (Excinuclease ABC subunit A)	uvrA Rru_A1752	GO:0005524; GO:0016887; GO:0003677; GO:0009432; GO:0005737; GO:0009381; GO:0009380; GO:0006289; GO:0008270		cytoplasm [GO:0005737]; excinuclease repair complex [GO:0009380]; ATP binding [GO:0005524]; ATPase activity [GO:0016887]; DNA binding [GO:0003677]; excinuclease ABC activity [GO:0009381]; zinc ion binding [GO:0008270]; nucleotide-excision repair [GO:0006289]; SOS response [GO:0009432]	nucleotide-excision repair [GO:0006289]; SOS response [GO:0009432]	ATPase activity [GO:0016887]; ATP binding [GO:0005524]; DNA binding [GO:0003677]; excinuclease ABC activity [GO:0009381]; zinc ion binding [GO:0008270]	cytoplasm [GO:0005737]; excinuclease repair complex [GO:0009380]	PF00005;
A0A095AQB8	Transcriptional regulator	FG91_04083	GO:0043565; GO:0003700; GO:0006351		sequence-specific DNA binding [GO:0043565]; transcription factor activity, sequence-specific DNA binding [GO:0003700]; transcription, DNA-templated [GO:0006351]	transcription, DNA-templated [GO:0006351]	sequence-specific DNA binding [GO:0043565]; transcription factor activity, sequence-specific DNA binding [GO:0003700]		PF01965;PF12833;
A0A087LX90	Phosphoglycerate kinase (EC 2.7.2.3)	pgk JP75_21960	GO:0005524; GO:0005737; GO:0006096; GO:0004618	2.7.2.3	cytoplasm [GO:0005737]; ATP binding [GO:0005524]; phosphoglycerate kinase activity [GO:0004618]; glycolytic process [GO:0006096]	glycolytic process [GO:0006096]	ATP binding [GO:0005524]; phosphoglycerate kinase activity [GO:0004618]	cytoplasm [GO:0005737]	PF00162;	PATHWAY: Carbohydrate degradation; glycolysis; pyruvate from D-glyceraldehyde 3-phosphate: step 2/5. {ECO:0000256|HAMAP-Rule:MF_00145, ECO:0000256|SAAS:SAAS00041112}.; PATHWAY: Carbohydrate degradation; glycolysis; pyruvate from D-glyceraldehyde 3-phosphate: step 2/5.
A0A085FVI5	Phosphopentomutase (EC 5.4.2.7) (Phosphodeoxyribomutase)	deoB FG93_00500	GO:0006015; GO:0043094; GO:0005737; GO:0009264; GO:0000287; GO:0030145; GO:0008973	5.4.2.7	cytoplasm [GO:0005737]; magnesium ion binding [GO:0000287]; manganese ion binding [GO:0030145]; phosphopentomutase activity [GO:0008973]; 5-phosphoribose 1-diphosphate biosynthetic process [GO:0006015]; cellular metabolic compound salvage [GO:0043094]; deoxyribonucleotide catabolic process [GO:0009264]	5-phosphoribose 1-diphosphate biosynthetic process [GO:0006015]; cellular metabolic compound salvage [GO:0043094]; deoxyribonucleotide catabolic process [GO:0009264]	magnesium ion binding [GO:0000287]; manganese ion binding [GO:0030145]; phosphopentomutase activity [GO:0008973]	cytoplasm [GO:0005737]	PF01676;	PATHWAY: Metabolic intermediate biosynthesis; 5-phospho-alpha-D-ribose 1-diphosphate biosynthesis; 5-phospho-alpha-D-ribose 1-diphosphate from D-ribose 5-phosphate (route II): step 1/3. {ECO:0000256|HAMAP-Rule:MF_00740, ECO:0000256|SAAS:SAAS00010014}.
A0A085EPZ0	Dihydrolipoyl dehydrogenase (EC 1.8.1.4)	FF80_04076	GO:0005623; GO:0045454; GO:0004148; GO:0050660	1.8.1.4	cell [GO:0005623]; dihydrolipoyl dehydrogenase activity [GO:0004148]; flavin adenine dinucleotide binding [GO:0050660]; cell redox homeostasis [GO:0045454]	cell redox homeostasis [GO:0045454]	dihydrolipoyl dehydrogenase activity [GO:0004148]; flavin adenine dinucleotide binding [GO:0050660]	cell [GO:0005623]	PF07992;PF02852;
A0A0C5L2H6	GMC family oxidoreductase	TS85_04780	GO:0050660; GO:0016614		flavin adenine dinucleotide binding [GO:0050660]; oxidoreductase activity, acting on CH-OH group of donors [GO:0016614]		flavin adenine dinucleotide binding [GO:0050660]; oxidoreductase activity, acting on CH-OH group of donors [GO:0016614]		PF05199;PF00732;
B7KPD8	Uncharacterized protein	Mchl_1127							PF14022;
A0A031GYI3	Short-chain dehydrogenase/reductase family protein	BW37_00331	GO:0016491		oxidoreductase activity [GO:0016491]		oxidoreductase activity [GO:0016491]		PF00106;
B1ZHV5	NAD-dependent epimerase/dehydratase	Mpop_4613	GO:0003824; GO:0050662		catalytic activity [GO:0003824]; coenzyme binding [GO:0050662]		catalytic activity [GO:0003824]; coenzyme binding [GO:0050662]		PF01370;
A0A085EXE0	Tricarboxylic transport membrane protein	FG93_05394							PF01970;
A0A085EWZ3	Twin-arginine translocation pathway signal	FG93_05866	GO:0005507; GO:0016491		copper ion binding [GO:0005507]; oxidoreductase activity [GO:0016491]		copper ion binding [GO:0005507]; oxidoreductase activity [GO:0016491]		PF07731;PF07732;
A0A095BSJ2	Ribosome-binding ATPase YchF	ychF FG91_02227	GO:0005524; GO:0016887; GO:0005525; GO:0043023; GO:0043022		ATP binding [GO:0005524]; ATPase activity [GO:0016887]; GTP binding [GO:0005525]; ribosomal large subunit binding [GO:0043023]; ribosome binding [GO:0043022]		ATPase activity [GO:0016887]; ATP binding [GO:0005524]; GTP binding [GO:0005525]; ribosomal large subunit binding [GO:0043023]; ribosome binding [GO:0043022]		PF01926;PF06071;
A0A0D2KI05	Ferredoxin-nitrite reductase (EC 1.7.7.1)	MNEG_12515	GO:0048307; GO:0020037; GO:0051536	1.7.7.1	ferredoxin-nitrite reductase activity [GO:0048307]; heme binding [GO:0020037]; iron-sulfur cluster binding [GO:0051536]		ferredoxin-nitrite reductase activity [GO:0048307]; heme binding [GO:0020037]; iron-sulfur cluster binding [GO:0051536]		PF01077;PF03460;
A0A0A0F2P1	Glycoprotease	N799_02620	GO:0008233		peptidase activity [GO:0008233]		peptidase activity [GO:0008233]		PF00814;
K0WTB3	Uncharacterized protein	HMPREF9448_02443
D7C274	GntR family transcriptional regulator	SBI_00607	GO:0003677; GO:0003700; GO:0006351		DNA binding [GO:0003677]; transcription factor activity, sequence-specific DNA binding [GO:0003700]; transcription, DNA-templated [GO:0006351]	transcription, DNA-templated [GO:0006351]	DNA binding [GO:0003677]; transcription factor activity, sequence-specific DNA binding [GO:0003700]		PF07729;PF00392;
A0A095DI14	Succinyl-diaminopimelate desuccinylase (SDAP desuccinylase) (EC 3.5.1.18) (N-succinyl-LL-2,6-diaminoheptanedioate amidohydrolase)	dapE FG95_00543	GO:0050897; GO:0019877; GO:0009089; GO:0008237; GO:0009014; GO:0008270	3.5.1.18	cobalt ion binding [GO:0050897]; metallopeptidase activity [GO:0008237]; succinyl-diaminopimelate desuccinylase activity [GO:0009014]; zinc ion binding [GO:0008270]; diaminopimelate biosynthetic process [GO:0019877]; lysine biosynthetic process via diaminopimelate [GO:0009089]	diaminopimelate biosynthetic process [GO:0019877]; lysine biosynthetic process via diaminopimelate [GO:0009089]	cobalt ion binding [GO:0050897]; metallopeptidase activity [GO:0008237]; succinyl-diaminopimelate desuccinylase activity [GO:0009014]; zinc ion binding [GO:0008270]		PF07687;PF01546;	PATHWAY: Amino-acid biosynthesis; L-lysine biosynthesis via DAP pathway; LL-2,6-diaminopimelate from (S)-tetrahydrodipicolinate (succinylase route): step 3/3. {ECO:0000256|HAMAP-Rule:MF_01690, ECO:0000256|SAAS:SAAS00082785}.
Q1NFZ6	Divalent metal cation transporter MntH	mntH SKA58_06360	GO:0016021; GO:0046872; GO:0030001; GO:0005886; GO:0015293		integral component of membrane [GO:0016021]; plasma membrane [GO:0005886]; metal ion binding [GO:0046872]; symporter activity [GO:0015293]; metal ion transport [GO:0030001]	metal ion transport [GO:0030001]	metal ion binding [GO:0046872]; symporter activity [GO:0015293]	integral component of membrane [GO:0016021]; plasma membrane [GO:0005886]	PF01566;
F3LQH7	Phosphate import ATP-binding protein PstB (EC 3.6.3.27) (ABC phosphate transporter) (Phosphate-transporting ATPase)	pstB RBXJA2T_09722	GO:0005524; GO:0043190; GO:0005315; GO:0003676; GO:0015415	3.6.3.27	ATP-binding cassette (ABC) transporter complex [GO:0043190]; ATP binding [GO:0005524]; inorganic phosphate transmembrane transporter activity [GO:0005315]; nucleic acid binding [GO:0003676]; phosphate ion transmembrane-transporting ATPase activity [GO:0015415]		ATP binding [GO:0005524]; inorganic phosphate transmembrane transporter activity [GO:0005315]; nucleic acid binding [GO:0003676]; phosphate ion transmembrane-transporting ATPase activity [GO:0015415]	ATP-binding cassette (ABC) transporter complex [GO:0043190]	PF00005;
A0A085FEW6	Phosphate import ATP-binding protein PstB (EC 3.6.3.27) (ABC phosphate transporter) (Phosphate-transporting ATPase)	pstB FG93_03026	GO:0005524; GO:0043190; GO:0005315; GO:0015415	3.6.3.27	ATP-binding cassette (ABC) transporter complex [GO:0043190]; ATP binding [GO:0005524]; inorganic phosphate transmembrane transporter activity [GO:0005315]; phosphate ion transmembrane-transporting ATPase activity [GO:0015415]		ATP binding [GO:0005524]; inorganic phosphate transmembrane transporter activity [GO:0005315]; phosphate ion transmembrane-transporting ATPase activity [GO:0015415]	ATP-binding cassette (ABC) transporter complex [GO:0043190]	PF00005;
A0A077EGU5	8-amino-7-oxononanoate synthase	BD94_0975	GO:0009058; GO:0030170; GO:0016740		pyridoxal phosphate binding [GO:0030170]; transferase activity [GO:0016740]; biosynthetic process [GO:0009058]	biosynthetic process [GO:0009058]	pyridoxal phosphate binding [GO:0030170]; transferase activity [GO:0016740]		PF00155;
A0A085FR47	Transcriptional regulatory protein	FG93_01633	GO:0005622; GO:0043565; GO:0003700; GO:0006351		intracellular [GO:0005622]; sequence-specific DNA binding [GO:0043565]; transcription factor activity, sequence-specific DNA binding [GO:0003700]; transcription, DNA-templated [GO:0006351]	transcription, DNA-templated [GO:0006351]	sequence-specific DNA binding [GO:0043565]; transcription factor activity, sequence-specific DNA binding [GO:0003700]	intracellular [GO:0005622]	PF01037;
B9XA82	Membrane-bound dehydrogenase domain protein	Cflav_PD6058	GO:0003824; GO:0009055; GO:0020037		catalytic activity [GO:0003824]; electron carrier activity [GO:0009055]; heme binding [GO:0020037]		catalytic activity [GO:0003824]; electron carrier activity [GO:0009055]; heme binding [GO:0020037]		PF13442;
A0A085FP56	ABC-type bacteriocin/lantibiotic exporter	FG93_01996	GO:0005524; GO:0042626; GO:0016021		integral component of membrane [GO:0016021]; ATP binding [GO:0005524]; ATPase activity, coupled to transmembrane movement of substances [GO:0042626]		ATPase activity, coupled to transmembrane movement of substances [GO:0042626]; ATP binding [GO:0005524]	integral component of membrane [GO:0016021]	PF00664;
A9FPG7	Hypothetical transposase (Transposase)	sce1899 sce6110 sce6284 sce6613	GO:0003677; GO:0015074		DNA binding [GO:0003677]; DNA integration [GO:0015074]	DNA integration [GO:0015074]	DNA binding [GO:0003677]		PF00665;
B8IRW8	Ribosomal RNA small subunit methyltransferase A (EC 2.1.1.182) (16S rRNA (adenine(1518)-N(6)/adenine(1519)-N(6))-dimethyltransferase) (16S rRNA dimethyladenosine transferase) (16S rRNA dimethylase) (S-adenosylmethionine-6-N', N'-adenosyl(rRNA) dimethyltransferase)	rsmA ksgA Mnod_5840	GO:0052908; GO:0003723; GO:0005737; GO:0000179	2.1.1.182	cytoplasm [GO:0005737]; 16S rRNA (adenine(1518)-N(6)/adenine(1519)-N(6))-dimethyltransferase activity [GO:0052908]; RNA binding [GO:0003723]; rRNA (adenine-N6,N6-)-dimethyltransferase activity [GO:0000179]		16S rRNA (adenine(1518)-N(6)/adenine(1519)-N(6))-dimethyltransferase activity [GO:0052908]; RNA binding [GO:0003723]; rRNA (adenine-N6,N6-)-dimethyltransferase activity [GO:0000179]	cytoplasm [GO:0005737]	PF00398;
A0A060P735	Putative membrane protein	BRPE67_ACDS23800 BRPE67_ACDS24320 BRPE67_ACDS25430
A0A0A1W6H3	Branched-chain alpha-keto acid dehydrogenase E1 component alpha subunit	bkdA1 SP5_034_00830	GO:0016624		oxidoreductase activity, acting on the aldehyde or oxo group of donors, disulfide as acceptor [GO:0016624]		oxidoreductase activity, acting on the aldehyde or oxo group of donors, disulfide as acceptor [GO:0016624]		PF00676;PF12573;
A0A0D2L403	Deoxyribodipyrimidine photo-lyase (EC 4.1.99.3)	MNEG_6051	GO:0006281; GO:0003904	4.1.99.3	deoxyribodipyrimidine photo-lyase activity [GO:0003904]; DNA repair [GO:0006281]	DNA repair [GO:0006281]	deoxyribodipyrimidine photo-lyase activity [GO:0003904]		PF01062;PF03441;
A0A0C5L1B5	Patatin	TS85_06955	GO:0006629		lipid metabolic process [GO:0006629]	lipid metabolic process [GO:0006629]			PF11856;PF01734;
A0A0B2BVD0	Hexuronate transporter	PK98_02675	GO:0016021; GO:0055085		integral component of membrane [GO:0016021]; transmembrane transport [GO:0055085]	transmembrane transport [GO:0055085]		integral component of membrane [GO:0016021]	PF07690;
A0A085FSZ1	Uncharacterized protein	FG93_01172	GO:0016020; GO:0055085		membrane [GO:0016020]; transmembrane transport [GO:0055085]	transmembrane transport [GO:0055085]		membrane [GO:0016020]	PF00924;
A0A087LX95	Transketolase (EC 2.2.1.1)	JP75_21990	GO:0046872; GO:0004802	2.2.1.1	metal ion binding [GO:0046872]; transketolase activity [GO:0004802]		metal ion binding [GO:0046872]; transketolase activity [GO:0004802]		PF02779;PF02780;PF00456;
L7K9G6	Uncharacterized protein	GORBP_083_00420							PF06114;
F8EE35	TonB-dependent receptor plug	Runsl_2446	GO:0009279; GO:0004872; GO:0006810		cell outer membrane [GO:0009279]; receptor activity [GO:0004872]; transport [GO:0006810]	transport [GO:0006810]	receptor activity [GO:0004872]	cell outer membrane [GO:0009279]	PF13715;PF07715;
A0A085FDQ0	Putative branched-chain amino acid ABC transporter (Permease protein)	FG93_03182	GO:0016021; GO:0005886; GO:0005215		integral component of membrane [GO:0016021]; plasma membrane [GO:0005886]; transporter activity [GO:0005215]		transporter activity [GO:0005215]	integral component of membrane [GO:0016021]; plasma membrane [GO:0005886]	PF02653;
I4EF59	Putative Phosphoenolpyruvate synthase (EC 2.7.9.2)	pps NITHO_2210016	GO:0005524; GO:0008986	2.7.9.2	ATP binding [GO:0005524]; pyruvate, water dikinase activity [GO:0008986]		ATP binding [GO:0005524]; pyruvate, water dikinase activity [GO:0008986]		PF00391;PF01326;
H8E2M2	Cell division protein FtsZ	ftsZ OR221_1100	GO:0043093; GO:0005525; GO:0003924; GO:0000917; GO:0032153; GO:0005737; GO:0043234; GO:0051258		cell division site [GO:0032153]; cytoplasm [GO:0005737]; protein complex [GO:0043234]; GTP binding [GO:0005525]; GTPase activity [GO:0003924]; barrier septum assembly [GO:0000917]; FtsZ-dependent cytokinesis [GO:0043093]; protein polymerization [GO:0051258]	barrier septum assembly [GO:0000917]; FtsZ-dependent cytokinesis [GO:0043093]; protein polymerization [GO:0051258]	GTPase activity [GO:0003924]; GTP binding [GO:0005525]	cell division site [GO:0032153]; cytoplasm [GO:0005737]; protein complex [GO:0043234]	PF12327;PF00091;
B1ZAC0	Capsule polysaccharide biosynthesis protein	Mpop_2466	GO:0000271; GO:0015774		polysaccharide biosynthetic process [GO:0000271]; polysaccharide transport [GO:0015774]	polysaccharide biosynthetic process [GO:0000271]; polysaccharide transport [GO:0015774]			PF05159;
A0A0C5L1L8	ABC transporter	TS85_02615	GO:0005524; GO:0042626; GO:0016021		integral component of membrane [GO:0016021]; ATP binding [GO:0005524]; ATPase activity, coupled to transmembrane movement of substances [GO:0042626]		ATPase activity, coupled to transmembrane movement of substances [GO:0042626]; ATP binding [GO:0005524]	integral component of membrane [GO:0016021]	PF00664;PF00005;
A0A085FD01	Uncharacterized protein	FG93_03392	GO:0043190; GO:0055085		ATP-binding cassette (ABC) transporter complex [GO:0043190]; transmembrane transport [GO:0055085]	transmembrane transport [GO:0055085]		ATP-binding cassette (ABC) transporter complex [GO:0043190]	PF00496;
A0A097EFI5	ATP-dependent DNA ligase	MC45_07985	GO:0005524; GO:0003677; GO:0003910; GO:0051103; GO:0006310		ATP binding [GO:0005524]; DNA binding [GO:0003677]; DNA ligase (ATP) activity [GO:0003910]; DNA ligation involved in DNA repair [GO:0051103]; DNA recombination [GO:0006310]	DNA ligation involved in DNA repair [GO:0051103]; DNA recombination [GO:0006310]	ATP binding [GO:0005524]; DNA binding [GO:0003677]; DNA ligase (ATP) activity [GO:0003910]		PF04679;PF01068;PF04675;
A0A085EW19	Putative citrate lyase beta chain protein CitE (EC 4.1.3.34)	FG93_05922	GO:0008816; GO:0046872	4.1.3.34	citryl-CoA lyase activity [GO:0008816]; metal ion binding [GO:0046872]		citryl-CoA lyase activity [GO:0008816]; metal ion binding [GO:0046872]		PF03328;
H0E589	Hydroxymethylpyrimidine ABC transporter substrate-binding component	PAI11_19790	GO:0009228		thiamine biosynthetic process [GO:0009228]	thiamine biosynthetic process [GO:0009228]			PF09084;
A0A097EH26	Polyribonucleotide nucleotidyltransferase (EC 2.7.7.8) (Polynucleotide phosphorylase)	pnp MC45_11330	GO:0000175; GO:0003723; GO:0006396; GO:0005737; GO:0006402; GO:0000287; GO:0004654	2.7.7.8	cytoplasm [GO:0005737]; 3'-5'-exoribonuclease activity [GO:0000175]; magnesium ion binding [GO:0000287]; polyribonucleotide nucleotidyltransferase activity [GO:0004654]; RNA binding [GO:0003723]; mRNA catabolic process [GO:0006402]; RNA processing [GO:0006396]	mRNA catabolic process [GO:0006402]; RNA processing [GO:0006396]	3'-5'-exoribonuclease activity [GO:0000175]; magnesium ion binding [GO:0000287]; polyribonucleotide nucleotidyltransferase activity [GO:0004654]; RNA binding [GO:0003723]	cytoplasm [GO:0005737]	PF00013;PF03726;PF01138;PF03725;PF00575;
N9WDA1	Polyribonucleotide nucleotidyltransferase (EC 2.7.7.8) (Polynucleotide phosphorylase)	pnp EBMC1_06890	GO:0000175; GO:0003723; GO:0006396; GO:0005737; GO:0006402; GO:0000287; GO:0004654	2.7.7.8	cytoplasm [GO:0005737]; 3'-5'-exoribonuclease activity [GO:0000175]; magnesium ion binding [GO:0000287]; polyribonucleotide nucleotidyltransferase activity [GO:0004654]; RNA binding [GO:0003723]; mRNA catabolic process [GO:0006402]; RNA processing [GO:0006396]	mRNA catabolic process [GO:0006402]; RNA processing [GO:0006396]	3'-5'-exoribonuclease activity [GO:0000175]; magnesium ion binding [GO:0000287]; polyribonucleotide nucleotidyltransferase activity [GO:0004654]; RNA binding [GO:0003723]	cytoplasm [GO:0005737]	PF00013;PF03726;PF01138;PF03725;PF00575;
A0A085F5V3	Beta-lactamase-like protein	FG93_04330							PF00753;
A0A087M374	Sugar ABC transporter substrate-binding protein	JP75_10620	GO:0005215		transporter activity [GO:0005215]		transporter activity [GO:0005215]		PF01547;
V7F883	Restriction endonuclease BseRI	X759_34455	GO:0004519; GO:0008168; GO:0003676		endonuclease activity [GO:0004519]; methyltransferase activity [GO:0008168]; nucleic acid binding [GO:0003676]		endonuclease activity [GO:0004519]; methyltransferase activity [GO:0008168]; nucleic acid binding [GO:0003676]
A0A095B246	Methylmalonyl-CoA mutase	FG91_00683	GO:0031419; GO:0046872; GO:0004494		cobalamin binding [GO:0031419]; metal ion binding [GO:0046872]; methylmalonyl-CoA mutase activity [GO:0004494]		cobalamin binding [GO:0031419]; metal ion binding [GO:0046872]; methylmalonyl-CoA mutase activity [GO:0004494]		PF02310;PF01642;
A0A095APV9	Surface presentation of antigens (SPOA) protein	FG95_03389	GO:0009425; GO:0071973; GO:0003774		bacterial-type flagellum basal body [GO:0009425]; motor activity [GO:0003774]; bacterial-type flagellum-dependent cell motility [GO:0071973]	bacterial-type flagellum-dependent cell motility [GO:0071973]	motor activity [GO:0003774]	bacterial-type flagellum basal body [GO:0009425]	PF02154;PF01052;
W0AKU8	ECF-type sigma factor	NX02_26660	GO:0003677; GO:0006352; GO:0016987; GO:0003700		DNA binding [GO:0003677]; sigma factor activity [GO:0016987]; transcription factor activity, sequence-specific DNA binding [GO:0003700]; DNA-templated transcription, initiation [GO:0006352]	DNA-templated transcription, initiation [GO:0006352]	DNA binding [GO:0003677]; sigma factor activity [GO:0016987]; transcription factor activity, sequence-specific DNA binding [GO:0003700]		PF04542;PF08281;
A0A061QES5	Uncharacterized protein	MJECL08 AQ1_02577							PF01935;
T0GE15	Phosphoribosylglycinamide formyltransferase (EC 2.1.2.2) (5'-phosphoribosylglycinamide transformylase) (GAR transformylase)	purN L485_16110 V475_14330	GO:0006189; GO:0004644	2.1.2.2	phosphoribosylglycinamide formyltransferase activity [GO:0004644]; 'de novo' IMP biosynthetic process [GO:0006189]	'de novo' IMP biosynthetic process [GO:0006189]	phosphoribosylglycinamide formyltransferase activity [GO:0004644]		PF00551;PF04237;	PATHWAY: Purine metabolism; IMP biosynthesis via de novo pathway; N(2)-formyl-N(1)-(5-phospho-D-ribosyl)glycinamide from N(1)-(5-phospho-D-ribosyl)glycinamide (10-formyl THF route): step 1/1. {ECO:0000256|HAMAP-Rule:MF_01930}.
A0A095B3Z6	Phosphate-selective porin O and P	FG91_00102							PF07396;
A0A062U6M3	Uncharacterized protein	HY29_04020
A0A0A1H5B4	Triosephosphate isomerase (TIM) (EC 5.3.1.1) (Triose-phosphate isomerase)	tpiA E1O_07210	GO:0005737; GO:0006094; GO:0006096; GO:0006098; GO:0004807	5.3.1.1	cytoplasm [GO:0005737]; triose-phosphate isomerase activity [GO:0004807]; gluconeogenesis [GO:0006094]; glycolytic process [GO:0006096]; pentose-phosphate shunt [GO:0006098]	gluconeogenesis [GO:0006094]; glycolytic process [GO:0006096]; pentose-phosphate shunt [GO:0006098]	triose-phosphate isomerase activity [GO:0004807]	cytoplasm [GO:0005737]	PF00121;	PATHWAY: Carbohydrate biosynthesis; gluconeogenesis. {ECO:0000256|HAMAP-Rule:MF_00147, ECO:0000256|RuleBase:RU000517, ECO:0000256|SAAS:SAAS00017448}.; PATHWAY: Carbohydrate degradation; glycolysis; D-glyceraldehyde 3-phosphate from glycerone phosphate: step 1/1. {ECO:0000256|HAMAP-Rule:MF_00147, ECO:0000256|RuleBase:RU000517, ECO:0000256|SAAS:SAAS00017428}.
A0A0D2VPY0	Adenylate cyclase	N826_24160	GO:0009190; GO:0005622; GO:0035556; GO:0016849		intracellular [GO:0005622]; phosphorus-oxygen lyase activity [GO:0016849]; cyclic nucleotide biosynthetic process [GO:0009190]; intracellular signal transduction [GO:0035556]	cyclic nucleotide biosynthetic process [GO:0009190]; intracellular signal transduction [GO:0035556]	phosphorus-oxygen lyase activity [GO:0016849]	intracellular [GO:0005622]	PF00211;
A0A095C0M8	Amidohydrolase family protein	FG91_00624	GO:0016810		hydrolase activity, acting on carbon-nitrogen (but not peptide) bonds [GO:0016810]		hydrolase activity, acting on carbon-nitrogen (but not peptide) bonds [GO:0016810]		PF01979;
A0A085FSK1	Uncharacterized protein	FG93_01181
A0A085FW94	F1pep1: prolyl endopeptidase (EC 3.4.21.26)	FG94_00559	GO:0004252; GO:0070008	3.4.21.26	serine-type endopeptidase activity [GO:0004252]; serine-type exopeptidase activity [GO:0070008]		serine-type endopeptidase activity [GO:0004252]; serine-type exopeptidase activity [GO:0070008]		PF00326;PF02897;
A0A0C5L1L1	Pilus assembly protein CpaE	TS85_02470							PF13614;
Q09BJ5	Ornithine aminotransferase (EC 2.6.1.13)	STIAU_8692	GO:0004587; GO:0030170	2.6.1.13	ornithine-oxo-acid transaminase activity [GO:0004587]; pyridoxal phosphate binding [GO:0030170]		ornithine-oxo-acid transaminase activity [GO:0004587]; pyridoxal phosphate binding [GO:0030170]		PF00202;
Q1KVY3	Photosystem I P700 chlorophyll a apoprotein A1 (EC 1.97.1.12) (PSI-A) (PsaA)	psaA	GO:0051539; GO:0016168; GO:0009535; GO:0009055; GO:0016021; GO:0000287; GO:0016491; GO:0015979; GO:0009522; GO:0018298	1.97.1.12	chloroplast thylakoid membrane [GO:0009535]; integral component of membrane [GO:0016021]; photosystem I [GO:0009522]; 4 iron, 4 sulfur cluster binding [GO:0051539]; chlorophyll binding [GO:0016168]; electron carrier activity [GO:0009055]; magnesium ion binding [GO:0000287]; oxidoreductase activity [GO:0016491]; photosynthesis [GO:0015979]; protein-chromophore linkage [GO:0018298]	photosynthesis [GO:0015979]; protein-chromophore linkage [GO:0018298]	4 iron, 4 sulfur cluster binding [GO:0051539]; chlorophyll binding [GO:0016168]; electron carrier activity [GO:0009055]; magnesium ion binding [GO:0000287]; oxidoreductase activity [GO:0016491]	chloroplast thylakoid membrane [GO:0009535]; integral component of membrane [GO:0016021]; photosystem I [GO:0009522]	PF00223;
A0A095D777	Molecular chaperone DnaK	FG95_02817	GO:0005524		ATP binding [GO:0005524]		ATP binding [GO:0005524]		PF00012;
F4KQP5	Peptidyl-prolyl cis-trans isomerase cyclophilin type	Halhy_3157	GO:0003755; GO:0006457		peptidyl-prolyl cis-trans isomerase activity [GO:0003755]; protein folding [GO:0006457]	protein folding [GO:0006457]	peptidyl-prolyl cis-trans isomerase activity [GO:0003755]		PF00160;
H0E0G3	50S ribosomal protein L13	rplM PAI11_02710	GO:0005840; GO:0003735; GO:0006412		ribosome [GO:0005840]; structural constituent of ribosome [GO:0003735]; translation [GO:0006412]	translation [GO:0006412]	structural constituent of ribosome [GO:0003735]	ribosome [GO:0005840]	PF00572;
H1XZ05	ATPase associated with various cellular activities AAA_3	Calab_2466	GO:0005524; GO:0016887		ATP binding [GO:0005524]; ATPase activity [GO:0016887]		ATPase activity [GO:0016887]; ATP binding [GO:0005524]		PF07726;
A0A085F4H0	DNA ligase (EC 6.5.1.2) (Polydeoxyribonucleotide synthase [NAD(+)])	ligA FF80_02628	GO:0003911; GO:0006281; GO:0006260; GO:0046872	6.5.1.2	DNA ligase (NAD+) activity [GO:0003911]; metal ion binding [GO:0046872]; DNA repair [GO:0006281]; DNA replication [GO:0006260]	DNA repair [GO:0006281]; DNA replication [GO:0006260]	DNA ligase (NAD+) activity [GO:0003911]; metal ion binding [GO:0046872]		PF00533;PF01653;PF03120;PF03119;
A0A085FRL4	Nitronate monooxygenase	FG93_01408	GO:0016787; GO:0004497; GO:0009166		hydrolase activity [GO:0016787]; monooxygenase activity [GO:0004497]; nucleotide catabolic process [GO:0009166]	nucleotide catabolic process [GO:0009166]	hydrolase activity [GO:0016787]; monooxygenase activity [GO:0004497]		PF02872;PF00149;
A0A0A1W7C3	Branched-chain-amino-acid aminotransferase (EC 2.6.1.42)	ilvE SP5_060_00150	GO:0052656; GO:0052654; GO:0052655; GO:0009097; GO:0009098; GO:0009099	2.6.1.42	L-isoleucine transaminase activity [GO:0052656]; L-leucine transaminase activity [GO:0052654]; L-valine transaminase activity [GO:0052655]; isoleucine biosynthetic process [GO:0009097]; leucine biosynthetic process [GO:0009098]; valine biosynthetic process [GO:0009099]	isoleucine biosynthetic process [GO:0009097]; leucine biosynthetic process [GO:0009098]; valine biosynthetic process [GO:0009099]	L-isoleucine transaminase activity [GO:0052656]; L-leucine transaminase activity [GO:0052654]; L-valine transaminase activity [GO:0052655]		PF01063;	PATHWAY: Amino-acid biosynthesis; L-isoleucine biosynthesis; L-isoleucine from 2-oxobutanoate: step 4/4. {ECO:0000256|RuleBase:RU004519}.; PATHWAY: Amino-acid biosynthesis; L-leucine biosynthesis; L-leucine from 3-methyl-2-oxobutanoate: step 4/4. {ECO:0000256|RuleBase:RU004519}.; PATHWAY: Amino-acid biosynthesis; L-valine biosynthesis; L-valine from pyruvate: step 4/4. {ECO:0000256|RuleBase:RU004…
A0A0A1DG49	Uncharacterized protein	KR76_05015
A0A085EQS4	Potassium-transporting ATPase potassium-binding subunit (ATP phosphohydrolase [potassium-transporting] A chain) (Potassium-binding and translocating subunit A) (Potassium-translocating ATPase A chain)	kdpA FG93_06160	GO:0005524; GO:0005887; GO:0030955; GO:0008556		integral component of plasma membrane [GO:0005887]; ATP binding [GO:0005524]; potassium ion binding [GO:0030955]; potassium-transporting ATPase activity [GO:0008556]		ATP binding [GO:0005524]; potassium ion binding [GO:0030955]; potassium-transporting ATPase activity [GO:0008556]	integral component of plasma membrane [GO:0005887]	PF03814;
A0A085FN09	Lipoprotein	FG93_02037							PF03180;
A0A0A7PKA2	Peroxisomal multifunctional enzyme A (EC 1.1.1.35)	mfeA SKP52_07230	GO:0003857	1.1.1.35	3-hydroxyacyl-CoA dehydrogenase activity [GO:0003857]		3-hydroxyacyl-CoA dehydrogenase activity [GO:0003857]		PF00106;
A0A0C5LCX5	Pilus assembly protein TadC	TS85_02460							PF00482;
A0A0D0MEM3	Cyclic pyranopterin monophosphate synthase (EC 4.1.99.18) (Molybdenum cofactor biosynthesis protein A)	moaA RT95_02225	GO:0051539; GO:0005525; GO:0006777; GO:0061597; GO:0046872; GO:0019008	4.1.99.18	molybdopterin synthase complex [GO:0019008]; 4 iron, 4 sulfur cluster binding [GO:0051539]; cyclic pyranopterin monophosphate synthase activity [GO:0061597]; GTP binding [GO:0005525]; metal ion binding [GO:0046872]; Mo-molybdopterin cofactor biosynthetic process [GO:0006777]	Mo-molybdopterin cofactor biosynthetic process [GO:0006777]	4 iron, 4 sulfur cluster binding [GO:0051539]; cyclic pyranopterin monophosphate synthase activity [GO:0061597]; GTP binding [GO:0005525]; metal ion binding [GO:0046872]	molybdopterin synthase complex [GO:0019008]	PF06463;PF04055;	PATHWAY: Cofactor biosynthesis; molybdopterin biosynthesis. {ECO:0000256|HAMAP-Rule:MF_01225, ECO:0000256|SAAS:SAAS00138294}.
I2GF89	Nodulation protein nolG	BN8_01575	GO:0016020; GO:0005215		membrane [GO:0016020]; transporter activity [GO:0005215]		transporter activity [GO:0005215]	membrane [GO:0016020]	PF00873;
C6VV77	Transcription-repair-coupling factor (TRCF) (EC 3.6.4.-)	mfd Dfer_3695	GO:0005524; GO:0005737; GO:0003684; GO:0004386; GO:0006355; GO:0000716	3.6.4.-	cytoplasm [GO:0005737]; ATP binding [GO:0005524]; damaged DNA binding [GO:0003684]; helicase activity [GO:0004386]; regulation of transcription, DNA-templated [GO:0006355]; transcription-coupled nucleotide-excision repair, DNA damage recognition [GO:0000716]	regulation of transcription, DNA-templated [GO:0006355]; transcription-coupled nucleotide-excision repair, DNA damage recognition [GO:0000716]	ATP binding [GO:0005524]; damaged DNA binding [GO:0003684]; helicase activity [GO:0004386]	cytoplasm [GO:0005737]	PF02559;PF00270;PF00271;PF03461;
A0A0A1H643	Poly(A) polymerase I (PAP I) (EC 2.7.7.19)	pcnB E1O_15140	GO:0005524; GO:0003723; GO:0006378; GO:0004652; GO:0006351	2.7.7.19	ATP binding [GO:0005524]; polynucleotide adenylyltransferase activity [GO:0004652]; RNA binding [GO:0003723]; mRNA polyadenylation [GO:0006378]; transcription, DNA-templated [GO:0006351]	mRNA polyadenylation [GO:0006378]; transcription, DNA-templated [GO:0006351]	ATP binding [GO:0005524]; polynucleotide adenylyltransferase activity [GO:0004652]; RNA binding [GO:0003723]		PF01743;PF12626;
A0A087LS24	Peptidase S41	JP74_07545	GO:0009060; GO:0004129; GO:0020037; GO:0016021; GO:0005506; GO:0045278		integral component of membrane [GO:0016021]; plasma membrane respiratory chain complex IV [GO:0045278]; cytochrome-c oxidase activity [GO:0004129]; heme binding [GO:0020037]; iron ion binding [GO:0005506]; aerobic respiration [GO:0009060]	aerobic respiration [GO:0009060]	cytochrome-c oxidase activity [GO:0004129]; heme binding [GO:0020037]; iron ion binding [GO:0005506]	integral component of membrane [GO:0016021]; plasma membrane respiratory chain complex IV [GO:0045278]	PF00115;
A0A087M3Z8	Holo-[acyl-carrier-protein] synthase (Holo-ACP synthase) (EC 2.7.8.7) (4'-phosphopantetheinyl transferase AcpS)	acpS JP75_08720	GO:0005737; GO:0006633; GO:0008897; GO:0000287	2.7.8.7	cytoplasm [GO:0005737]; holo-[acyl-carrier-protein] synthase activity [GO:0008897]; magnesium ion binding [GO:0000287]; fatty acid biosynthetic process [GO:0006633]	fatty acid biosynthetic process [GO:0006633]	holo-[acyl-carrier-protein] synthase activity [GO:0008897]; magnesium ion binding [GO:0000287]	cytoplasm [GO:0005737]	PF01648;
A0A0A7PK67	Uncharacterized protein	SKP52_17645							PF05872;PF01935;
G9ZZI7	Tat pathway signal sequence domain protein	HMPREF9946_01972	GO:0043190; GO:0055085		ATP-binding cassette (ABC) transporter complex [GO:0043190]; transmembrane transport [GO:0055085]	transmembrane transport [GO:0055085]		ATP-binding cassette (ABC) transporter complex [GO:0043190]	PF00496;
A0A085FN16	Dihydrodipicolinate synthetase	FG93_02044	GO:0016829		lyase activity [GO:0016829]		lyase activity [GO:0016829]		PF00701;
F2IY14	DNA-directed DNA polymerase (EC 2.7.7.7)	dnaE SL003B_2091	GO:0008408; GO:0003677; GO:0006260; GO:0003887; GO:0005737	2.7.7.7	cytoplasm [GO:0005737]; 3'-5' exonuclease activity [GO:0008408]; DNA binding [GO:0003677]; DNA-directed DNA polymerase activity [GO:0003887]; DNA replication [GO:0006260]	DNA replication [GO:0006260]	3'-5' exonuclease activity [GO:0008408]; DNA binding [GO:0003677]; DNA-directed DNA polymerase activity [GO:0003887]	cytoplasm [GO:0005737]	PF07733;PF14579;PF02811;
A8IK92	L-serine dehydratase 1	AZC_3876	GO:0051539; GO:0003941; GO:0006094		4 iron, 4 sulfur cluster binding [GO:0051539]; L-serine ammonia-lyase activity [GO:0003941]; gluconeogenesis [GO:0006094]	gluconeogenesis [GO:0006094]	4 iron, 4 sulfur cluster binding [GO:0051539]; L-serine ammonia-lyase activity [GO:0003941]		PF03313;PF03315;
A0A0D2K641	Uncharacterized protein	MNEG_16356
K9EJU6	Uncharacterized protein	Lepto7375DRAFT_0844
H0E0B5	Uncharacterized protein	PAI11_02230
A0A087LWJ6	UDP-N-acetylmuramate--L-alanine ligase (EC 6.3.2.8) (UDP-N-acetylmuramoyl-L-alanine synthetase)	murC JP75_23665	GO:0005524; GO:0008763; GO:0007049; GO:0051301; GO:0071555; GO:0005737; GO:0009252; GO:0008360	6.3.2.8	cytoplasm [GO:0005737]; ATP binding [GO:0005524]; UDP-N-acetylmuramate-L-alanine ligase activity [GO:0008763]; cell cycle [GO:0007049]; cell division [GO:0051301]; cell wall organization [GO:0071555]; peptidoglycan biosynthetic process [GO:0009252]; regulation of cell shape [GO:0008360]	cell cycle [GO:0007049]; cell division [GO:0051301]; cell wall organization [GO:0071555]; peptidoglycan biosynthetic process [GO:0009252]; regulation of cell shape [GO:0008360]	ATP binding [GO:0005524]; UDP-N-acetylmuramate-L-alanine ligase activity [GO:0008763]	cytoplasm [GO:0005737]	PF01225;PF02875;PF08245;	PATHWAY: Cell wall biogenesis; peptidoglycan biosynthesis. {ECO:0000256|HAMAP-Rule:MF_00046, ECO:0000256|SAAS:SAAS00085119}.; PATHWAY: Cell wall biogenesis; peptidoglycan biosynthesis.
A0A085FHY2	Serine hydroxymethyltransferase (SHMT) (Serine methylase) (EC 2.1.2.1)	glyA FF80_00796	GO:0005737; GO:0019264; GO:0004372; GO:0008168; GO:0030170; GO:0035999	2.1.2.1	cytoplasm [GO:0005737]; glycine hydroxymethyltransferase activity [GO:0004372]; methyltransferase activity [GO:0008168]; pyridoxal phosphate binding [GO:0030170]; glycine biosynthetic process from serine [GO:0019264]; tetrahydrofolate interconversion [GO:0035999]	glycine biosynthetic process from serine [GO:0019264]; tetrahydrofolate interconversion [GO:0035999]	glycine hydroxymethyltransferase activity [GO:0004372]; methyltransferase activity [GO:0008168]; pyridoxal phosphate binding [GO:0030170]	cytoplasm [GO:0005737]	PF00464;	PATHWAY: Amino-acid biosynthesis; glycine biosynthesis; glycine from L-serine: step 1/1. {ECO:0000256|HAMAP-Rule:MF_00051}.; PATHWAY: One-carbon metabolism; tetrahydrofolate interconversion. {ECO:0000256|HAMAP-Rule:MF_00051}.
B1ZFT6	Metallophosphoesterase	Mpop_4446	GO:0016787		hydrolase activity [GO:0016787]		hydrolase activity [GO:0016787]		PF00149;
I0YWV6	Epocide hydrolase domain-containing protein	COCSUDRAFT_66435	GO:0033961		cis-stilbene-oxide hydrolase activity [GO:0033961]		cis-stilbene-oxide hydrolase activity [GO:0033961]		PF06441;
A0A095DF33	Alpha/beta hydrolase fold protein	FG95_01560	GO:0016787		hydrolase activity [GO:0016787]		hydrolase activity [GO:0016787]		PF12697;
H0E7N9	Virulence factor Mce family protein	PAI11_28430							PF02470;
H8MUB2	Bacteriophage resistance protein	COCOR_05236							PF08665;
A0A085F5F7	Uncharacterized protein	FG93_04181							PF07584;PF13709;
U5BS44	Uncharacterized protein	P872_21350	GO:0016020; GO:0055085		membrane [GO:0016020]; transmembrane transport [GO:0055085]	transmembrane transport [GO:0055085]		membrane [GO:0016020]	PF00924;
A0A087M4K2	ATPase AAA	JP75_07050	GO:0005524; GO:0003677; GO:0006260		ATP binding [GO:0005524]; DNA binding [GO:0003677]; DNA replication [GO:0006260]	DNA replication [GO:0006260]	ATP binding [GO:0005524]; DNA binding [GO:0003677]		PF00004;PF12002;
K9GTU4	DinG family ATP-dependent helicase YoaA	C882_1140	GO:0005524; GO:0008026; GO:0003676; GO:0006139		ATP binding [GO:0005524]; ATP-dependent helicase activity [GO:0008026]; nucleic acid binding [GO:0003676]; nucleobase-containing compound metabolic process [GO:0006139]	nucleobase-containing compound metabolic process [GO:0006139]	ATP binding [GO:0005524]; ATP-dependent helicase activity [GO:0008026]; nucleic acid binding [GO:0003676]		PF13307;
A0A0C5L391	AMP nucleosidase (EC 3.2.2.4)	amn TS85_06350	GO:0008714; GO:0044209	3.2.2.4	AMP nucleosidase activity [GO:0008714]; AMP salvage [GO:0044209]	AMP salvage [GO:0044209]	AMP nucleosidase activity [GO:0008714]		PF10423;PF01048;
A0A085FRR4	4-hydroxy-3-methylbut-2-en-1-yl diphosphate synthase (flavodoxin) (EC 1.17.7.1) (EC 1.17.7.3) (1-hydroxy-2-methyl-2-(E)-butenyl 4-diphosphate synthase)	ispG FG93_01458	GO:0051539; GO:0046429; GO:0005506; GO:0019288; GO:0016114	1.17.7.1; 1.17.7.3	4 iron, 4 sulfur cluster binding [GO:0051539]; 4-hydroxy-3-methylbut-2-en-1-yl diphosphate synthase activity [GO:0046429]; iron ion binding [GO:0005506]; isopentenyl diphosphate biosynthetic process, methylerythritol 4-phosphate pathway [GO:0019288]; terpenoid biosynthetic process [GO:0016114]	isopentenyl diphosphate biosynthetic process, methylerythritol 4-phosphate pathway [GO:0019288]; terpenoid biosynthetic process [GO:0016114]	4-hydroxy-3-methylbut-2-en-1-yl diphosphate synthase activity [GO:0046429]; 4 iron, 4 sulfur cluster binding [GO:0051539]; iron ion binding [GO:0005506]		PF04551;	PATHWAY: Isoprenoid biosynthesis; isopentenyl diphosphate biosynthesis via DXP pathway; isopentenyl diphosphate from 1-deoxy-D-xylulose 5-phosphate: step 5/6. {ECO:0000256|HAMAP-Rule:MF_00159, ECO:0000256|SAAS:SAAS00088771}.; PATHWAY: Isoprenoid biosynthesis; isopentenyl diphosphate biosynthesis via DXP pathway; isopentenyl diphosphate from 1-deoxy-D-xylulose 5-phosphate: step 5/6.
A0A0C5L4G4	DNA-directed RNA polymerase subunit beta' (RNAP subunit beta') (EC 2.7.7.6) (RNA polymerase subunit beta') (Transcriptase subunit beta')	rpoC TS85_10555	GO:0003677; GO:0003899; GO:0006351	2.7.7.6	DNA binding [GO:0003677]; DNA-directed RNA polymerase activity [GO:0003899]; transcription, DNA-templated [GO:0006351]	transcription, DNA-templated [GO:0006351]	DNA binding [GO:0003677]; DNA-directed RNA polymerase activity [GO:0003899]		PF04997;PF00623;PF04983;PF05000;PF04998;
K8NZD7	Uncharacterized protein	HMPREF9695_04486	GO:0003677; GO:0000150		DNA binding [GO:0003677]; recombinase activity [GO:0000150]		DNA binding [GO:0003677]; recombinase activity [GO:0000150]		PF07508;PF00239;PF13408;
A0A0C5IXI0	Carnitine dehydratase	PG1C_01015	GO:0003824		catalytic activity [GO:0003824]		catalytic activity [GO:0003824]		PF02515;
Q5P253	LPS-assembly lipoprotein LptE	rlpB lptE ebA4385	GO:0043165; GO:0009279		cell outer membrane [GO:0009279]; Gram-negative-bacterium-type cell outer membrane assembly [GO:0043165]	Gram-negative-bacterium-type cell outer membrane assembly [GO:0043165]		cell outer membrane [GO:0009279]	PF04390;
A0A0D1M330	Sphingomonas taxi strain 30a NODE_14, whole genome shotgun sequence (EC 5.4.99.2)	SR41_14550	GO:0031419; GO:0046872; GO:0004494	5.4.99.2	cobalamin binding [GO:0031419]; metal ion binding [GO:0046872]; methylmalonyl-CoA mutase activity [GO:0004494]		cobalamin binding [GO:0031419]; metal ion binding [GO:0046872]; methylmalonyl-CoA mutase activity [GO:0004494]		PF02310;PF01642;
A0A085F5X3	Cyclic nucleotide binding protein	FG93_04350	GO:0016874		ligase activity [GO:0016874]		ligase activity [GO:0016874]		PF00501;PF13193;PF00550;
A0A085FG65	Uncharacterized protein	FG93_02912
B1ZE41	ATP-dependent DNA helicase RecQ	Mpop_0006	GO:0005524; GO:0043140; GO:0006310; GO:0006281; GO:0006260; GO:0009432; GO:0005622; GO:0003676		intracellular [GO:0005622]; ATP binding [GO:0005524]; ATP-dependent 3'-5' DNA helicase activity [GO:0043140]; nucleic acid binding [GO:0003676]; DNA recombination [GO:0006310]; DNA repair [GO:0006281]; DNA replication [GO:0006260]; SOS response [GO:0009432]	DNA recombination [GO:0006310]; DNA repair [GO:0006281]; DNA replication [GO:0006260]; SOS response [GO:0009432]	ATP binding [GO:0005524]; ATP-dependent 3'-5' DNA helicase activity [GO:0043140]; nucleic acid binding [GO:0003676]	intracellular [GO:0005622]	PF00270;PF00271;PF00570;PF09382;
N9VZU1	AMP-dependent synthetase and ligase	EBMC1_13066	GO:0016874		ligase activity [GO:0016874]		ligase activity [GO:0016874]		PF00501;PF13193;
A0A0C9N9M4	Glutamine--fructose-6-phosphate aminotransferase [isomerizing] (EC 2.6.1.16) (D-fructose-6-phosphate amidotransferase) (GFAT) (Glucosamine-6-phosphate synthase) (Hexosephosphate aminotransferase) (L-glutamine--D-fructose-6-phosphate amidotransferase)	glmS SP6_14_00430	GO:0030246; GO:1901137; GO:0005975; GO:0005737; GO:0006541; GO:0004360	2.6.1.16	cytoplasm [GO:0005737]; carbohydrate binding [GO:0030246]; glutamine-fructose-6-phosphate transaminase (isomerizing) activity [GO:0004360]; carbohydrate derivative biosynthetic process [GO:1901137]; carbohydrate metabolic process [GO:0005975]; glutamine metabolic process [GO:0006541]	carbohydrate derivative biosynthetic process [GO:1901137]; carbohydrate metabolic process [GO:0005975]; glutamine metabolic process [GO:0006541]	carbohydrate binding [GO:0030246]; glutamine-fructose-6-phosphate transaminase (isomerizing) activity [GO:0004360]	cytoplasm [GO:0005737]	PF01380;
A0A085FH26	Ketodeoxygluconokinase (EC 2.7.1.45)	kdgK_1 FG93_02527	GO:0008673	2.7.1.45	2-dehydro-3-deoxygluconokinase activity [GO:0008673]		2-dehydro-3-deoxygluconokinase activity [GO:0008673]		PF09863;PF00294;
I0QM59	Nitrilase/cyanide hydratase and apolipoprotein N-acyltransferase	SPM24T3_22166	GO:0016810; GO:0006807; GO:0016746		hydrolase activity, acting on carbon-nitrogen (but not peptide) bonds [GO:0016810]; transferase activity, transferring acyl groups [GO:0016746]; nitrogen compound metabolic process [GO:0006807]	nitrogen compound metabolic process [GO:0006807]	hydrolase activity, acting on carbon-nitrogen (but not peptide) bonds [GO:0016810]; transferase activity, transferring acyl groups [GO:0016746]		PF00795;
A0A085F788	Chromosome partition protein Smc	smc FF80_02254	GO:0005524; GO:0003677; GO:0006260; GO:0005694; GO:0030261; GO:0005737; GO:0007062		chromosome [GO:0005694]; cytoplasm [GO:0005737]; ATP binding [GO:0005524]; DNA binding [GO:0003677]; chromosome condensation [GO:0030261]; DNA replication [GO:0006260]; sister chromatid cohesion [GO:0007062]	chromosome condensation [GO:0030261]; DNA replication [GO:0006260]; sister chromatid cohesion [GO:0007062]	ATP binding [GO:0005524]; DNA binding [GO:0003677]	chromosome [GO:0005694]; cytoplasm [GO:0005737]	PF02463;
A0A085FSA2	Putative D-galactarate dehydratase/Altronate hydrolase (EC 4.2.1.42)	FG93_01225	GO:0008867; GO:0016787	4.2.1.42	galactarate dehydratase activity [GO:0008867]; hydrolase activity [GO:0016787]		galactarate dehydratase activity [GO:0008867]; hydrolase activity [GO:0016787]		PF04295;PF08666;
A0A017T443	3-isopropylmalate dehydratase large subunit	CAP_4888	GO:0008152		metabolic process [GO:0008152]	metabolic process [GO:0008152]			PF00330;PF00694;
C7CB88	Uncharacterized protein	METDI5908	GO:0005975; GO:0016810		hydrolase activity, acting on carbon-nitrogen (but not peptide) bonds [GO:0016810]; carbohydrate metabolic process [GO:0005975]	carbohydrate metabolic process [GO:0005975]	hydrolase activity, acting on carbon-nitrogen (but not peptide) bonds [GO:0016810]		PF01522;
A0A0A7PHN4	Biotin synthase (EC 2.8.1.6)	bioB SKP52_08930	GO:0051537; GO:0051539; GO:0009102; GO:0004076; GO:0005506	2.8.1.6	2 iron, 2 sulfur cluster binding [GO:0051537]; 4 iron, 4 sulfur cluster binding [GO:0051539]; biotin synthase activity [GO:0004076]; iron ion binding [GO:0005506]; biotin biosynthetic process [GO:0009102]	biotin biosynthetic process [GO:0009102]	2 iron, 2 sulfur cluster binding [GO:0051537]; 4 iron, 4 sulfur cluster binding [GO:0051539]; biotin synthase activity [GO:0004076]; iron ion binding [GO:0005506]		PF06968;PF04055;	PATHWAY: Cofactor biosynthesis; biotin biosynthesis; biotin from 7,8-diaminononanoate: step 2/2. {ECO:0000256|HAMAP-Rule:MF_01694, ECO:0000256|SAAS:SAAS00063342}.
A0A072CG73	Non-homologous end joining protein Ku	ku SAMCCGM7_c3354	GO:0006310; GO:0006303; GO:0003690		double-stranded DNA binding [GO:0003690]; DNA recombination [GO:0006310]; double-strand break repair via nonhomologous end joining [GO:0006303]	DNA recombination [GO:0006310]; double-strand break repair via nonhomologous end joining [GO:0006303]	double-stranded DNA binding [GO:0003690]		PF02735;
A0A095B0T9	3-oxoacyl-(Acyl carrier protein) synthase III	FG95_02462	GO:0004315; GO:0006633		3-oxoacyl-[acyl-carrier-protein] synthase activity [GO:0004315]; fatty acid biosynthetic process [GO:0006633]	fatty acid biosynthetic process [GO:0006633]	3-oxoacyl-[acyl-carrier-protein] synthase activity [GO:0004315]		PF08545;PF08541;
D1J7A7	Light-independent protochlorophyllide reductase subunit N (DPOR subunit N) (LI-POR subunit N) (EC 1.3.7.7)	chlN Es_cpDNA_149	GO:0051539; GO:0005524; GO:0009507; GO:0036068; GO:0046872; GO:0016730; GO:0016636; GO:0019685	1.3.7.7	chloroplast [GO:0009507]; 4 iron, 4 sulfur cluster binding [GO:0051539]; ATP binding [GO:0005524]; metal ion binding [GO:0046872]; oxidoreductase activity, acting on iron-sulfur proteins as donors [GO:0016730]; oxidoreductase activity, acting on the CH-CH group of donors, iron-sulfur protein as acceptor [GO:0016636]; light-independent chlorophyll biosynthetic process [GO:0036068]; photosynthesis,…	light-independent chlorophyll biosynthetic process [GO:0036068]; photosynthesis, dark reaction [GO:0019685]	4 iron, 4 sulfur cluster binding [GO:0051539]; ATP binding [GO:0005524]; metal ion binding [GO:0046872]; oxidoreductase activity, acting on iron-sulfur proteins as donors [GO:0016730]; oxidoreductase activity, acting on the CH-CH group of donors, iron-sulfur protein as acceptor [GO:0016636]	chloroplast [GO:0009507]	PF00148;	PATHWAY: Porphyrin-containing compound metabolism; chlorophyll biosynthesis (light-independent). {ECO:0000256|HAMAP-Rule:MF_00352}.
A0A085F5M5	Dihydroxy-acid dehydratase	FG93_04250	GO:0016829		lyase activity [GO:0016829]		lyase activity [GO:0016829]		PF00920;
A0A0C1D603	Alkaline phosphatase	OC25_25690
A0A0C6FEW7	BaeS protein	baeS Maq22A_c20420	GO:0005622; GO:0016020; GO:0000155		intracellular [GO:0005622]; membrane [GO:0016020]; phosphorelay sensor kinase activity [GO:0000155]		phosphorelay sensor kinase activity [GO:0000155]	intracellular [GO:0005622]; membrane [GO:0016020]	PF02518;PF13426;PF00072;
V7Z9J9	Type IV secretion system protein VirD4	vagA XHC_3668	GO:0016020; GO:0009291		membrane [GO:0016020]; unidirectional conjugation [GO:0009291]	unidirectional conjugation [GO:0009291]		membrane [GO:0016020]	PF02534;
B8IG69	Acyl-CoA dehydrogenase domain protein	Mnod_6788	GO:0003995; GO:0050660		acyl-CoA dehydrogenase activity [GO:0003995]; flavin adenine dinucleotide binding [GO:0050660]		acyl-CoA dehydrogenase activity [GO:0003995]; flavin adenine dinucleotide binding [GO:0050660]		PF00441;PF02770;PF02771;
Q1YII1	Uncharacterized protein	SI859A1_01496
L8FJ84	Transposase	tnpX D806_0511	GO:0015074; GO:0003676		nucleic acid binding [GO:0003676]; DNA integration [GO:0015074]	DNA integration [GO:0015074]	nucleic acid binding [GO:0003676]		PF13276;PF00665;
A0A0C5LIN1	Uncharacterized protein	TS85_16995							PF09343;
A0A085FVM1	Heavy metal translocating P-type ATPase	FG93_00537	GO:0005524; GO:0019829; GO:0016021; GO:0046872; GO:0030001		integral component of membrane [GO:0016021]; ATP binding [GO:0005524]; cation-transporting ATPase activity [GO:0019829]; metal ion binding [GO:0046872]; metal ion transport [GO:0030001]	metal ion transport [GO:0030001]	ATP binding [GO:0005524]; cation-transporting ATPase activity [GO:0019829]; metal ion binding [GO:0046872]	integral component of membrane [GO:0016021]	PF00122;PF00403;PF00702;
B1LTB2	ABC-type bacteriocin/lantibiotic exporter contain an N-terminal double-glycine peptidase domain-like protein	Mrad2831_0403	GO:0005524; GO:0042626; GO:0016021		integral component of membrane [GO:0016021]; ATP binding [GO:0005524]; ATPase activity, coupled to transmembrane movement of substances [GO:0042626]		ATPase activity, coupled to transmembrane movement of substances [GO:0042626]; ATP binding [GO:0005524]	integral component of membrane [GO:0016021]	PF00664;
A0A086P8I4	Fumarate hydratase class II (Fumarase C) (EC 4.2.1.2)	fumC BV98_002509	GO:0004333; GO:0006106; GO:0006099; GO:0045239	4.2.1.2	tricarboxylic acid cycle enzyme complex [GO:0045239]; fumarate hydratase activity [GO:0004333]; fumarate metabolic process [GO:0006106]; tricarboxylic acid cycle [GO:0006099]	fumarate metabolic process [GO:0006106]; tricarboxylic acid cycle [GO:0006099]	fumarate hydratase activity [GO:0004333]	tricarboxylic acid cycle enzyme complex [GO:0045239]	PF10415;PF00206;	PATHWAY: Carbohydrate metabolism; tricarboxylic acid cycle; (S)-malate from fumarate: step 1/1. {ECO:0000256|HAMAP-Rule:MF_00743}.
A0A085F5G4	ATPase component of ABC transporters with duplicated ATPase domain protein	FG93_04188	GO:0005524; GO:0016887		ATP binding [GO:0005524]; ATPase activity [GO:0016887]		ATPase activity [GO:0016887]; ATP binding [GO:0005524]		PF00005;
A0A081SYU6	Uncharacterized protein	AL00_16665
T0GRX8	Uncharacterized protein	L286_06100
W1KYT9	Uncharacterized protein	M527_15675
B8IPU3	Extracellular solute-binding protein family 5	Mnod_1603	GO:0043190; GO:0055085		ATP-binding cassette (ABC) transporter complex [GO:0043190]; transmembrane transport [GO:0055085]	transmembrane transport [GO:0055085]		ATP-binding cassette (ABC) transporter complex [GO:0043190]	PF00496;
T0J8S2	Major facilitator transporter	M529_05355	GO:0016021; GO:0022857		integral component of membrane [GO:0016021]; transmembrane transporter activity [GO:0022857]		transmembrane transporter activity [GO:0022857]	integral component of membrane [GO:0016021]	PF07690;PF00083;
H5UJR1	Putative uncharacterized protein	GOTRE_140_00440							PF03994;
U2Y9V4	CaiB/BaiF family protein	NT2_07_01260	GO:0003824		catalytic activity [GO:0003824]		catalytic activity [GO:0003824]		PF02515;
C1AAX7	Uncharacterized protein	GAU_2341
U2Z3I0	Putative oxidoreductase protein	MBELCI_1987	GO:0016705		oxidoreductase activity, acting on paired donors, with incorporation or reduction of molecular oxygen [GO:0016705]		oxidoreductase activity, acting on paired donors, with incorporation or reduction of molecular oxygen [GO:0016705]		PF00296;
A0A0D0NQG4	Wenxma_4, whole genome shotgun sequence (EC 1.3.1.85)	Wenmar_00891	GO:0043880; GO:0008270	1.3.1.85	crotonyl-CoA reductase activity [GO:0043880]; zinc ion binding [GO:0008270]		crotonyl-CoA reductase activity [GO:0043880]; zinc ion binding [GO:0008270]		PF08240;PF00107;
A0A085EU18	S-(hydroxymethyl)glutathione dehydrogenase (EC 1.1.1.284)	FF80_03280	GO:0051903; GO:0006069; GO:0008270	1.1.1.284	S-(hydroxymethyl)glutathione dehydrogenase activity [GO:0051903]; zinc ion binding [GO:0008270]; ethanol oxidation [GO:0006069]	ethanol oxidation [GO:0006069]	S-(hydroxymethyl)glutathione dehydrogenase activity [GO:0051903]; zinc ion binding [GO:0008270]		PF08240;PF00107;
A0A095C1T3	Isovaleryl-CoA dehydrogenase	FG95_01969	GO:0003995; GO:0050660		acyl-CoA dehydrogenase activity [GO:0003995]; flavin adenine dinucleotide binding [GO:0050660]		acyl-CoA dehydrogenase activity [GO:0003995]; flavin adenine dinucleotide binding [GO:0050660]		PF00441;PF02770;PF02771;
A0A0C2A3P4	Putative LINOLEOYL-CoA DESATURASE (DELTA(6)-DESATURASE)	DB30_02218	GO:0006629		lipid metabolic process [GO:0006629]	lipid metabolic process [GO:0006629]			PF00487;
H0SY73	Putative flavoprotein monooxygenase	BRAS3809_2480008	GO:0004497		monooxygenase activity [GO:0004497]		monooxygenase activity [GO:0004497]		PF01494;
B1ZEL4	Lipoyl synthase (EC 2.8.1.8) (Lip-syn) (LS) (Lipoate synthase) (Lipoic acid synthase) (Sulfur insertion protein LipA)	lipA Mpop_2923	GO:0051539; GO:0005737; GO:0016992; GO:0046872; GO:0009249	2.8.1.8	cytoplasm [GO:0005737]; 4 iron, 4 sulfur cluster binding [GO:0051539]; lipoate synthase activity [GO:0016992]; metal ion binding [GO:0046872]; protein lipoylation [GO:0009249]	protein lipoylation [GO:0009249]	4 iron, 4 sulfur cluster binding [GO:0051539]; lipoate synthase activity [GO:0016992]; metal ion binding [GO:0046872]	cytoplasm [GO:0005737]	PF04055;	PATHWAY: Protein modification; protein lipoylation via endogenous pathway; protein N(6)-(lipoyl)lysine from octanoyl-[acyl-carrier-protein]: step 2/2. {ECO:0000255|HAMAP-Rule:MF_00206}.
S4Y3Q6	Uncharacterized protein	SCE1572_36045
C1DCJ0	Inosine-5'-monophosphate dehydrogenase (EC 1.1.1.205)	guaB LHK_02628	GO:0006177; GO:0003938; GO:0046872; GO:0000166	1.1.1.205	IMP dehydrogenase activity [GO:0003938]; metal ion binding [GO:0046872]; nucleotide binding [GO:0000166]; GMP biosynthetic process [GO:0006177]	GMP biosynthetic process [GO:0006177]	IMP dehydrogenase activity [GO:0003938]; metal ion binding [GO:0046872]; nucleotide binding [GO:0000166]		PF00571;PF00478;	PATHWAY: Purine metabolism; XMP biosynthesis via de novo pathway; XMP from IMP: step 1/1. {ECO:0000256|RuleBase:RU003928}.
A0A076VKJ2	Cytochrome c oxidase subunit 1 (EC 1.9.3.1)	cox1 EN17_g11	GO:0009060; GO:0004129; GO:0020037; GO:0016021; GO:0005506; GO:0005743; GO:0006119; GO:0070469	1.9.3.1	integral component of membrane [GO:0016021]; mitochondrial inner membrane [GO:0005743]; respiratory chain [GO:0070469]; cytochrome-c oxidase activity [GO:0004129]; heme binding [GO:0020037]; iron ion binding [GO:0005506]; aerobic respiration [GO:0009060]; oxidative phosphorylation [GO:0006119]	aerobic respiration [GO:0009060]; oxidative phosphorylation [GO:0006119]	cytochrome-c oxidase activity [GO:0004129]; heme binding [GO:0020037]; iron ion binding [GO:0005506]	integral component of membrane [GO:0016021]; mitochondrial inner membrane [GO:0005743]; respiratory chain [GO:0070469]	PF00115;	PATHWAY: Energy metabolism; oxidative phosphorylation. {ECO:0000256|RuleBase:RU000369}.
A0A095B5A0	Putative cyclase	FG95_02141	GO:0004061; GO:0019441		arylformamidase activity [GO:0004061]; tryptophan catabolic process to kynurenine [GO:0019441]	tryptophan catabolic process to kynurenine [GO:0019441]	arylformamidase activity [GO:0004061]		PF04199;
Q1N707	Cell division protein FtsZ (Fragment)	SKA58_13807	GO:0005525; GO:0003924; GO:0000917; GO:0005737; GO:0043234; GO:0051258		cytoplasm [GO:0005737]; protein complex [GO:0043234]; GTP binding [GO:0005525]; GTPase activity [GO:0003924]; barrier septum assembly [GO:0000917]; protein polymerization [GO:0051258]	barrier septum assembly [GO:0000917]; protein polymerization [GO:0051258]	GTPase activity [GO:0003924]; GTP binding [GO:0005525]	cytoplasm [GO:0005737]; protein complex [GO:0043234]	PF12327;PF00091;
A0A085F6F0	tRNA dimethylallyltransferase (EC 2.5.1.75) (Dimethylallyl diphosphate:tRNA dimethylallyltransferase) (Isopentenyl-diphosphate:tRNA isopentenyltransferase)	miaA FG93_04019	GO:0005524; GO:0052381; GO:0008033	2.5.1.75	ATP binding [GO:0005524]; tRNA dimethylallyltransferase activity [GO:0052381]; tRNA processing [GO:0008033]	tRNA processing [GO:0008033]	ATP binding [GO:0005524]; tRNA dimethylallyltransferase activity [GO:0052381]		PF01715;
A0A095BMF6	Alpha/beta hydrolase fold protein	FG91_03612	GO:0016787		hydrolase activity [GO:0016787]		hydrolase activity [GO:0016787]		PF00561;PF08386;
I2GBU9	Cystathionine beta-synthase (EC 2.5.1.47)	BN8_00293	GO:0004122; GO:0006535; GO:0019343; GO:0004124; GO:0005737; GO:0016740	2.5.1.47	cytoplasm [GO:0005737]; cystathionine beta-synthase activity [GO:0004122]; cysteine synthase activity [GO:0004124]; transferase activity [GO:0016740]; cysteine biosynthetic process from serine [GO:0006535]; cysteine biosynthetic process via cystathionine [GO:0019343]	cysteine biosynthetic process from serine [GO:0006535]; cysteine biosynthetic process via cystathionine [GO:0019343]	cystathionine beta-synthase activity [GO:0004122]; cysteine synthase activity [GO:0004124]; transferase activity [GO:0016740]	cytoplasm [GO:0005737]	PF00571;PF00291;
M0QDT5	Putative acyl-CoA dehydrogenase	GS4_02_01870	GO:0003995; GO:0050660		acyl-CoA dehydrogenase activity [GO:0003995]; flavin adenine dinucleotide binding [GO:0050660]		acyl-CoA dehydrogenase activity [GO:0003995]; flavin adenine dinucleotide binding [GO:0050660]		PF00441;PF02770;PF02771;
A0A0A3WF66	Membrane protein	PK68_11755							PF10101;
A0A085F159	GTPase Era	era FG93_04745	GO:0005525; GO:0003924; GO:0005737; GO:0005886; GO:0042274; GO:0070181		cytoplasm [GO:0005737]; plasma membrane [GO:0005886]; GTP binding [GO:0005525]; GTPase activity [GO:0003924]; small ribosomal subunit rRNA binding [GO:0070181]; ribosomal small subunit biogenesis [GO:0042274]	ribosomal small subunit biogenesis [GO:0042274]	GTPase activity [GO:0003924]; GTP binding [GO:0005525]; small ribosomal subunit rRNA binding [GO:0070181]	cytoplasm [GO:0005737]; plasma membrane [GO:0005886]	PF07650;PF01926;
Q1GTB3	Glucose/galactose transporter	Sala_1395	GO:0009276; GO:0005354; GO:0005355; GO:0016021		Gram-negative-bacterium-type cell wall [GO:0009276]; integral component of membrane [GO:0016021]; galactose transmembrane transporter activity [GO:0005354]; glucose transmembrane transporter activity [GO:0005355]		galactose transmembrane transporter activity [GO:0005354]; glucose transmembrane transporter activity [GO:0005355]	Gram-negative-bacterium-type cell wall [GO:0009276]; integral component of membrane [GO:0016021]	PF07690;
W0SI92	Phage integrase	SUTH_01841	GO:0003677; GO:0015074; GO:0006310		DNA binding [GO:0003677]; DNA integration [GO:0015074]; DNA recombination [GO:0006310]	DNA integration [GO:0015074]; DNA recombination [GO:0006310]	DNA binding [GO:0003677]		PF00589;
A0A0D2K0S4	Uncharacterized protein	MNEG_3740	GO:0004181; GO:0008270		metallocarboxypeptidase activity [GO:0004181]; zinc ion binding [GO:0008270]		metallocarboxypeptidase activity [GO:0004181]; zinc ion binding [GO:0008270]		PF00246;
A0A0A7PMI1	ClpA-like protein	SKP52_17890	GO:0005524; GO:0004176		ATP binding [GO:0005524]; ATP-dependent peptidase activity [GO:0004176]		ATP binding [GO:0005524]; ATP-dependent peptidase activity [GO:0004176]		PF00004;PF07724;PF02861;PF10431;
Q2G5S8	Glutathionylspermidine synthase	Saro_2359							PF03738;
A0A0D1CS96	Scaffold1, whole genome shotgun sequence	TQ38_01955	GO:0009279; GO:0016021; GO:0005506; GO:0004872; GO:0015891		cell outer membrane [GO:0009279]; integral component of membrane [GO:0016021]; iron ion binding [GO:0005506]; receptor activity [GO:0004872]; siderophore transport [GO:0015891]	siderophore transport [GO:0015891]	iron ion binding [GO:0005506]; receptor activity [GO:0004872]	cell outer membrane [GO:0009279]; integral component of membrane [GO:0016021]	PF07715;PF00593;
A0A0C1LFB7	Virulence factor Mce family protein	HQ32_00353							PF02470;
A0A0A1DET0	Ribosomal protein S6 glutaminyl transferase	KR76_01125	GO:0005524; GO:0008324; GO:0006464; GO:0046872; GO:0006813; GO:0016740		ATP binding [GO:0005524]; cation transmembrane transporter activity [GO:0008324]; metal ion binding [GO:0046872]; transferase activity [GO:0016740]; cellular protein modification process [GO:0006464]; potassium ion transport [GO:0006813]	cellular protein modification process [GO:0006464]; potassium ion transport [GO:0006813]	ATP binding [GO:0005524]; cation transmembrane transporter activity [GO:0008324]; metal ion binding [GO:0046872]; transferase activity [GO:0016740]		PF08443;PF02080;
A0A0D1AHH5	Scaffold24, whole genome shotgun sequence	TQ38_22350							PF02225;PF04389;
H5U9L8	Putative oxidoreductase	GOTRE_015_00290	GO:0051537; GO:0009055; GO:0046872; GO:0016491; GO:0006810		2 iron, 2 sulfur cluster binding [GO:0051537]; electron carrier activity [GO:0009055]; metal ion binding [GO:0046872]; oxidoreductase activity [GO:0016491]; transport [GO:0006810]	transport [GO:0006810]	2 iron, 2 sulfur cluster binding [GO:0051537]; electron carrier activity [GO:0009055]; metal ion binding [GO:0046872]; oxidoreductase activity [GO:0016491]		PF00111;PF00175;
V4QS78	Mannose-1-phosphate guanylyltransferase (GDP) (EC 2.7.7.22) (EC 5.3.1.8)	N177_3763	GO:0008928; GO:0004476; GO:0000271	2.7.7.22; 5.3.1.8	mannose-1-phosphate guanylyltransferase (GDP) activity [GO:0008928]; mannose-6-phosphate isomerase activity [GO:0004476]; polysaccharide biosynthetic process [GO:0000271]	polysaccharide biosynthetic process [GO:0000271]	mannose-1-phosphate guanylyltransferase (GDP) activity [GO:0008928]; mannose-6-phosphate isomerase activity [GO:0004476]		PF01050;PF00483;
A0A087M1H3	60 kDa chaperonin (GroEL protein) (Protein Cpn60)	groEL groL JP75_13390	GO:0005524; GO:0005737; GO:0042026		cytoplasm [GO:0005737]; ATP binding [GO:0005524]; protein refolding [GO:0042026]	protein refolding [GO:0042026]	ATP binding [GO:0005524]	cytoplasm [GO:0005737]	PF00118;
A0A0D2IW68	Uncharacterized protein	MNEG_15810	GO:0016810; GO:0006807		hydrolase activity, acting on carbon-nitrogen (but not peptide) bonds [GO:0016810]; nitrogen compound metabolic process [GO:0006807]	nitrogen compound metabolic process [GO:0006807]	hydrolase activity, acting on carbon-nitrogen (but not peptide) bonds [GO:0016810]		PF00795;
A0A0A7PMK0	Histidine kinase (EC 2.7.13.3)	SKP52_17965	GO:0005524; GO:0005622; GO:0016020; GO:0000155	2.7.13.3	intracellular [GO:0005622]; membrane [GO:0016020]; ATP binding [GO:0005524]; phosphorelay sensor kinase activity [GO:0000155]		ATP binding [GO:0005524]; phosphorelay sensor kinase activity [GO:0000155]	intracellular [GO:0005622]; membrane [GO:0016020]	PF02518;PF00512;
Q1YHZ8	ATP-dependent RNA helicase rhlE	SI859A1_01686	GO:0005524; GO:0004386; GO:0003676		ATP binding [GO:0005524]; helicase activity [GO:0004386]; nucleic acid binding [GO:0003676]		ATP binding [GO:0005524]; helicase activity [GO:0004386]; nucleic acid binding [GO:0003676]		PF00270;PF00271;
A0A0D2KEP8	Type I polyketide synthase	MNEG_13634	GO:0009058; GO:0016788		hydrolase activity, acting on ester bonds [GO:0016788]; biosynthetic process [GO:0009058]	biosynthetic process [GO:0009058]	hydrolase activity, acting on ester bonds [GO:0016788]		PF00975;
R7XVP4	Beta-lactamase domain-containing protein	CF8_2611							PF00753;PF00581;
A0A0C5LJ78	tRNA-specific 2-thiouridylase MnmA (EC 2.8.1.-)	mnmA TS85_18260	GO:0005524; GO:0005737; GO:0016783; GO:0000049; GO:0006400	2.8.1.-	cytoplasm [GO:0005737]; ATP binding [GO:0005524]; sulfurtransferase activity [GO:0016783]; tRNA binding [GO:0000049]; tRNA modification [GO:0006400]	tRNA modification [GO:0006400]	ATP binding [GO:0005524]; sulfurtransferase activity [GO:0016783]; tRNA binding [GO:0000049]	cytoplasm [GO:0005737]	PF03054;
I9WR17	Urea ABC transporter permease UrtC	WYO_4418	GO:0016021; GO:0005886; GO:0005215		integral component of membrane [GO:0016021]; plasma membrane [GO:0005886]; transporter activity [GO:0005215]		transporter activity [GO:0005215]	integral component of membrane [GO:0016021]; plasma membrane [GO:0005886]	PF02653;
A0A0D1MC21	Sphingomonas taxi strain 30a NODE_17, whole genome shotgun sequence	SR41_01725	GO:0016021; GO:0055085		integral component of membrane [GO:0016021]; transmembrane transport [GO:0055085]	transmembrane transport [GO:0055085]		integral component of membrane [GO:0016021]	PF07690;
A0A085FNV5	Divalent metal cation transporter MntH	mntH_1 mntH FG93_01894	GO:0016021; GO:0046872; GO:0030001; GO:0005886; GO:0015293		integral component of membrane [GO:0016021]; plasma membrane [GO:0005886]; metal ion binding [GO:0046872]; symporter activity [GO:0015293]; metal ion transport [GO:0030001]	metal ion transport [GO:0030001]	metal ion binding [GO:0046872]; symporter activity [GO:0015293]	integral component of membrane [GO:0016021]; plasma membrane [GO:0005886]	PF01566;
A0A084SYQ2	Uncharacterized protein	Q664_08320							PF12681;
B1ZFE3	Cyclic nucleotide-binding protein	Mpop_1550							PF00027;
A0A0C5L8Q0	Multidrug ABC transporter ATP-binding protein	TS85_20270	GO:0005524; GO:0016887		ATP binding [GO:0005524]; ATPase activity [GO:0016887]		ATPase activity [GO:0016887]; ATP binding [GO:0005524]		PF00005;
R7Y758	Alpha/beta hydrolase-like protein	GTC6_16877	GO:0016787		hydrolase activity [GO:0016787]		hydrolase activity [GO:0016787]		PF12697;
B1ZAX3	Uncharacterized protein	Mpop_1035							PF03022;
F2J1J3	Ribonucleotide-diphosphate reductase alpha subunit	SL003B_2369	GO:0006260; GO:0031419; GO:0050897; GO:0000166; GO:0004748		cobalamin binding [GO:0031419]; cobalt ion binding [GO:0050897]; nucleotide binding [GO:0000166]; ribonucleoside-diphosphate reductase activity, thioredoxin disulfide as acceptor [GO:0004748]; DNA replication [GO:0006260]	DNA replication [GO:0006260]	cobalamin binding [GO:0031419]; cobalt ion binding [GO:0050897]; nucleotide binding [GO:0000166]; ribonucleoside-diphosphate reductase activity, thioredoxin disulfide as acceptor [GO:0004748]		PF08471;PF02867;PF12637;
M4S3I2	Uncharacterized protein	G432_08665 G432_09975
C6VWF5	D-alanyl-D-alaninecarboxypeptidase/D-alanyl-D-al anine-endopeptidase	Dfer_3782	GO:0004185		serine-type carboxypeptidase activity [GO:0004185]		serine-type carboxypeptidase activity [GO:0004185]		PF02113;
A0A095B6F5	Polyribonucleotide nucleotidyltransferase (EC 2.7.7.8) (Polynucleotide phosphorylase)	pnp FG95_01067	GO:0000175; GO:0003723; GO:0006396; GO:0005737; GO:0006402; GO:0000287; GO:0004654	2.7.7.8	cytoplasm [GO:0005737]; 3'-5'-exoribonuclease activity [GO:0000175]; magnesium ion binding [GO:0000287]; polyribonucleotide nucleotidyltransferase activity [GO:0004654]; RNA binding [GO:0003723]; mRNA catabolic process [GO:0006402]; RNA processing [GO:0006396]	mRNA catabolic process [GO:0006402]; RNA processing [GO:0006396]	3'-5'-exoribonuclease activity [GO:0000175]; magnesium ion binding [GO:0000287]; polyribonucleotide nucleotidyltransferase activity [GO:0004654]; RNA binding [GO:0003723]	cytoplasm [GO:0005737]	PF00013;PF03726;PF01138;PF03725;PF00575;
Q2IQX9	Methylthioadenosine phosphorylase (EC 2.4.2.28)	RPB_4698	GO:0019509; GO:0017061; GO:0004645; GO:0006166	2.4.2.28	phosphorylase activity [GO:0004645]; S-methyl-5-thioadenosine phosphorylase activity [GO:0017061]; L-methionine biosynthetic process from methylthioadenosine [GO:0019509]; purine ribonucleoside salvage [GO:0006166]	L-methionine biosynthetic process from methylthioadenosine [GO:0019509]; purine ribonucleoside salvage [GO:0006166]	phosphorylase activity [GO:0004645]; S-methyl-5-thioadenosine phosphorylase activity [GO:0017061]		PF01048;
A0A085FUX3	Cytochrome c oxidase subunit 2 (EC 1.9.3.1)	FG93_00286	GO:0005507; GO:0004129; GO:0022900; GO:0016021; GO:0005886; GO:0070469	1.9.3.1	integral component of membrane [GO:0016021]; plasma membrane [GO:0005886]; respiratory chain [GO:0070469]; copper ion binding [GO:0005507]; cytochrome-c oxidase activity [GO:0004129]; electron transport chain [GO:0022900]	electron transport chain [GO:0022900]	copper ion binding [GO:0005507]; cytochrome-c oxidase activity [GO:0004129]	integral component of membrane [GO:0016021]; plasma membrane [GO:0005886]; respiratory chain [GO:0070469]	PF00116;PF02790;
F8CP17	MasK protein	LILAB_17470	GO:0005524; GO:0004672		ATP binding [GO:0005524]; protein kinase activity [GO:0004672]		ATP binding [GO:0005524]; protein kinase activity [GO:0004672]		PF00069;
W0A940	Methylmalonate-semialdehyde dehydrogenase	NX02_06260	GO:0004491		methylmalonate-semialdehyde dehydrogenase (acylating) activity [GO:0004491]		methylmalonate-semialdehyde dehydrogenase (acylating) activity [GO:0004491]		PF00171;
A0A087M217	Succinyl-diaminopimelate desuccinylase (SDAP desuccinylase) (EC 3.5.1.18) (N-succinyl-LL-2,6-diaminoheptanedioate amidohydrolase)	dapE JP75_11170	GO:0050897; GO:0019877; GO:0009089; GO:0008237; GO:0009014; GO:0008270	3.5.1.18	cobalt ion binding [GO:0050897]; metallopeptidase activity [GO:0008237]; succinyl-diaminopimelate desuccinylase activity [GO:0009014]; zinc ion binding [GO:0008270]; diaminopimelate biosynthetic process [GO:0019877]; lysine biosynthetic process via diaminopimelate [GO:0009089]	diaminopimelate biosynthetic process [GO:0019877]; lysine biosynthetic process via diaminopimelate [GO:0009089]	cobalt ion binding [GO:0050897]; metallopeptidase activity [GO:0008237]; succinyl-diaminopimelate desuccinylase activity [GO:0009014]; zinc ion binding [GO:0008270]		PF07687;PF01546;	PATHWAY: Amino-acid biosynthesis; L-lysine biosynthesis via DAP pathway; LL-2,6-diaminopimelate from (S)-tetrahydrodipicolinate (succinylase route): step 3/3. {ECO:0000256|HAMAP-Rule:MF_01690, ECO:0000256|SAAS:SAAS00082785}.
D2QDH5	Uncharacterized protein	Slin_0341							PF05685;
B1ZC10	Elongation factor 4 (EF-4) (EC 3.6.5.n1) (Ribosomal back-translocase LepA)	lepA Mpop_1181	GO:0005525; GO:0003924; GO:0005886; GO:0045727; GO:0043022; GO:0003746	3.6.5.n1	plasma membrane [GO:0005886]; GTP binding [GO:0005525]; GTPase activity [GO:0003924]; ribosome binding [GO:0043022]; translation elongation factor activity [GO:0003746]; positive regulation of translation [GO:0045727]	positive regulation of translation [GO:0045727]	GTPase activity [GO:0003924]; GTP binding [GO:0005525]; ribosome binding [GO:0043022]; translation elongation factor activity [GO:0003746]	plasma membrane [GO:0005886]	PF00679;PF03144;PF06421;
A0A095DIP9	OstA-like protein	FG95_00074							PF03968;
A3UIH9	Polyribonucleotide nucleotidyltransferase (EC 2.7.7.8) (Polynucleotide phosphorylase)	pnp OA2633_10309	GO:0000175; GO:0003723; GO:0006396; GO:0005737; GO:0006402; GO:0000287; GO:0004654	2.7.7.8	cytoplasm [GO:0005737]; 3'-5'-exoribonuclease activity [GO:0000175]; magnesium ion binding [GO:0000287]; polyribonucleotide nucleotidyltransferase activity [GO:0004654]; RNA binding [GO:0003723]; mRNA catabolic process [GO:0006402]; RNA processing [GO:0006396]	mRNA catabolic process [GO:0006402]; RNA processing [GO:0006396]	3'-5'-exoribonuclease activity [GO:0000175]; magnesium ion binding [GO:0000287]; polyribonucleotide nucleotidyltransferase activity [GO:0004654]; RNA binding [GO:0003723]	cytoplasm [GO:0005737]	PF00013;PF03726;PF01138;PF03725;PF00575;
H5UDL9	Putative iron-sulfur protein	GOTRE_052_00340	GO:0051537; GO:0019439; GO:0005506; GO:0016708		2 iron, 2 sulfur cluster binding [GO:0051537]; iron ion binding [GO:0005506]; oxidoreductase activity, acting on paired donors, with incorporation or reduction of molecular oxygen, NAD(P)H as one donor, and incorporation of two atoms of oxygen into one donor [GO:0016708]; aromatic compound catabolic process [GO:0019439]	aromatic compound catabolic process [GO:0019439]	2 iron, 2 sulfur cluster binding [GO:0051537]; iron ion binding [GO:0005506]; oxidoreductase activity, acting on paired donors, with incorporation or reduction of molecular oxygen, NAD(P)H as one donor, and incorporation of two atoms of oxygen into one donor [GO:0016708]		PF00355;PF00848;
A0A0D2MA11	Uncharacterized protein	MNEG_10166							PF01062;
Q98LF8	Cytochrome c oxidase subunit II	mlr1039	GO:0005507; GO:0004129; GO:0022900; GO:0016021		integral component of membrane [GO:0016021]; copper ion binding [GO:0005507]; cytochrome-c oxidase activity [GO:0004129]; electron transport chain [GO:0022900]	electron transport chain [GO:0022900]	copper ion binding [GO:0005507]; cytochrome-c oxidase activity [GO:0004129]	integral component of membrane [GO:0016021]	PF00116;
B1Z9R6	Anthranilate synthase component I (EC 4.1.3.27)	Mpop_5208	GO:0004049; GO:0000162	4.1.3.27	anthranilate synthase activity [GO:0004049]; tryptophan biosynthetic process [GO:0000162]	tryptophan biosynthetic process [GO:0000162]	anthranilate synthase activity [GO:0004049]		PF04715;PF00425;
A0A087M1Q8	Arginine--tRNA ligase (EC 6.1.1.19) (Arginyl-tRNA synthetase)	argS JP75_12505	GO:0005524; GO:0004814; GO:0006420; GO:0005737	6.1.1.19	cytoplasm [GO:0005737]; arginine-tRNA ligase activity [GO:0004814]; ATP binding [GO:0005524]; arginyl-tRNA aminoacylation [GO:0006420]	arginyl-tRNA aminoacylation [GO:0006420]	arginine-tRNA ligase activity [GO:0004814]; ATP binding [GO:0005524]	cytoplasm [GO:0005737]	PF03485;PF05746;PF00750;
V2GDX2	(2Fe-2S)-binding protein	B551_0223275	GO:0051537; GO:0009055; GO:0046872; GO:0016491		2 iron, 2 sulfur cluster binding [GO:0051537]; electron carrier activity [GO:0009055]; metal ion binding [GO:0046872]; oxidoreductase activity [GO:0016491]		2 iron, 2 sulfur cluster binding [GO:0051537]; electron carrier activity [GO:0009055]; metal ion binding [GO:0046872]; oxidoreductase activity [GO:0016491]		PF00111;PF01799;
A0A085FHE2	Putative ABC transporter (Fused ATP-binding and permease components)	FG93_02644	GO:0005524; GO:0042626; GO:0016021		integral component of membrane [GO:0016021]; ATP binding [GO:0005524]; ATPase activity, coupled to transmembrane movement of substances [GO:0042626]		ATPase activity, coupled to transmembrane movement of substances [GO:0042626]; ATP binding [GO:0005524]	integral component of membrane [GO:0016021]	PF06472;PF00005;
I2GDL2	ATPase AAA-2 domain protein	BN8_00950	GO:0005524; GO:0019538		ATP binding [GO:0005524]; protein metabolic process [GO:0019538]	protein metabolic process [GO:0019538]	ATP binding [GO:0005524]		PF00004;PF07724;PF02861;PF10431;PF02151;
A0A085F507	Uncharacterized protein	FG93_04483							PF04143;
A0A0C1FQL1	Phosphoglycerate dehydrogenase	OC25_10660	GO:0051287; GO:0016616		NAD binding [GO:0051287]; oxidoreductase activity, acting on the CH-OH group of donors, NAD or NADP as acceptor [GO:0016616]		NAD binding [GO:0051287]; oxidoreductase activity, acting on the CH-OH group of donors, NAD or NADP as acceptor [GO:0016616]		PF00389;PF02826;
I2EVU6	Argininosuccinate lyase (ASAL) (EC 4.3.2.1) (Arginosuccinase)	argH Emtol_2663	GO:0042450; GO:0004056; GO:0005737	4.3.2.1	cytoplasm [GO:0005737]; argininosuccinate lyase activity [GO:0004056]; arginine biosynthetic process via ornithine [GO:0042450]	arginine biosynthetic process via ornithine [GO:0042450]	argininosuccinate lyase activity [GO:0004056]	cytoplasm [GO:0005737]	PF00206;	PATHWAY: Amino-acid biosynthesis; L-arginine biosynthesis; L-arginine from L-ornithine and carbamoyl phosphate: step 3/3. {ECO:0000256|HAMAP-Rule:MF_00006}.
A0A0A6CYK3	Methyltransferase (EC 2.1.1.-)	NI18_16810	GO:0003677; GO:0006306; GO:0008170	2.1.1.-	DNA binding [GO:0003677]; N-methyltransferase activity [GO:0008170]; DNA methylation [GO:0006306]	DNA methylation [GO:0006306]	DNA binding [GO:0003677]; N-methyltransferase activity [GO:0008170]		PF01555;
W0F5S5	Aconitate hydratase	NIASO_19885	GO:0051539; GO:0003994; GO:0006099		4 iron, 4 sulfur cluster binding [GO:0051539]; aconitate hydratase activity [GO:0003994]; tricarboxylic acid cycle [GO:0006099]	tricarboxylic acid cycle [GO:0006099]	4 iron, 4 sulfur cluster binding [GO:0051539]; aconitate hydratase activity [GO:0003994]		PF00330;PF00694;
J9S9B6	Elongation factor G (EF-G)	fusA KTR9_3757	GO:0005525; GO:0003924; GO:0005737; GO:0003746		cytoplasm [GO:0005737]; GTP binding [GO:0005525]; GTPase activity [GO:0003924]; translation elongation factor activity [GO:0003746]		GTPase activity [GO:0003924]; GTP binding [GO:0005525]; translation elongation factor activity [GO:0003746]	cytoplasm [GO:0005737]	PF00679;PF14492;PF03764;PF03144;
R7YF21	Elongation factor G (EF-G)	fusA GTC6_00085	GO:0005525; GO:0003924; GO:0005737; GO:0003746		cytoplasm [GO:0005737]; GTP binding [GO:0005525]; GTPase activity [GO:0003924]; translation elongation factor activity [GO:0003746]		GTPase activity [GO:0003924]; GTP binding [GO:0005525]; translation elongation factor activity [GO:0003746]	cytoplasm [GO:0005737]	PF00679;PF14492;PF03764;PF03144;
A0A085FC29	NADH-quinone oxidoreductase subunit J	FG93_03646	GO:0008137		NADH dehydrogenase (ubiquinone) activity [GO:0008137]		NADH dehydrogenase (ubiquinone) activity [GO:0008137]		PF00499;
A0A097EER1	RNA polymerase sigma factor RpoD (Sigma-70)	rpoD MC45_06260	GO:0003677; GO:0005737; GO:0016987; GO:0003700; GO:0001123		cytoplasm [GO:0005737]; DNA binding [GO:0003677]; sigma factor activity [GO:0016987]; transcription factor activity, sequence-specific DNA binding [GO:0003700]; transcription initiation from bacterial-type RNA polymerase promoter [GO:0001123]	transcription initiation from bacterial-type RNA polymerase promoter [GO:0001123]	DNA binding [GO:0003677]; sigma factor activity [GO:0016987]; transcription factor activity, sequence-specific DNA binding [GO:0003700]	cytoplasm [GO:0005737]	PF04546;PF03979;PF00140;PF04542;PF04539;PF04545;
A0A0A1W577	5-methyltetrahydrofolate--homocysteine methyltransferase	metH SP5_027_00150	GO:0008898; GO:0031419; GO:0005622; GO:0008705; GO:0042558; GO:0008270		intracellular [GO:0005622]; cobalamin binding [GO:0031419]; methionine synthase activity [GO:0008705]; S-adenosylmethionine-homocysteine S-methyltransferase activity [GO:0008898]; zinc ion binding [GO:0008270]; pteridine-containing compound metabolic process [GO:0042558]	pteridine-containing compound metabolic process [GO:0042558]	cobalamin binding [GO:0031419]; methionine synthase activity [GO:0008705]; S-adenosylmethionine-homocysteine S-methyltransferase activity [GO:0008898]; zinc ion binding [GO:0008270]	intracellular [GO:0005622]	PF02310;PF02607;PF02965;PF00809;
D8TQ40	Thioredoxin reductase (EC 1.8.1.9)	VOLCADRAFT_103925	GO:0045454; GO:0005737; GO:0019430; GO:0004791	1.8.1.9	cytoplasm [GO:0005737]; thioredoxin-disulfide reductase activity [GO:0004791]; cell redox homeostasis [GO:0045454]; removal of superoxide radicals [GO:0019430]	cell redox homeostasis [GO:0045454]; removal of superoxide radicals [GO:0019430]	thioredoxin-disulfide reductase activity [GO:0004791]	cytoplasm [GO:0005737]	PF07992;PF00085;
A0A085FC57	Queuine tRNA-ribosyltransferase (EC 2.4.2.29) (Guanine insertion enzyme) (tRNA-guanine transglycosylase)	tgt FG93_03677	GO:0046872; GO:0008479; GO:0008616	2.4.2.29	metal ion binding [GO:0046872]; queuine tRNA-ribosyltransferase activity [GO:0008479]; queuosine biosynthetic process [GO:0008616]	queuosine biosynthetic process [GO:0008616]	metal ion binding [GO:0046872]; queuine tRNA-ribosyltransferase activity [GO:0008479]		PF01702;	PATHWAY: tRNA modification; tRNA-queuosine biosynthesis. {ECO:0000256|HAMAP-Rule:MF_00168, ECO:0000256|SAAS:SAAS00087869}.; PATHWAY: tRNA modification; tRNA-queuosine biosynthesis.
A0A089NYX9	Methanol dehydrogenase large subunit protein	mxaF MOC_4862	GO:0005509; GO:0016020; GO:0030288; GO:0016614		membrane [GO:0016020]; outer membrane-bounded periplasmic space [GO:0030288]; calcium ion binding [GO:0005509]; oxidoreductase activity, acting on CH-OH group of donors [GO:0016614]		calcium ion binding [GO:0005509]; oxidoreductase activity, acting on CH-OH group of donors [GO:0016614]	membrane [GO:0016020]; outer membrane-bounded periplasmic space [GO:0030288]	PF01011;
I0YP59	ATP-binding cassette transporter	COCSUDRAFT_54419	GO:0005524; GO:0043190; GO:0006810		ATP-binding cassette (ABC) transporter complex [GO:0043190]; ATP binding [GO:0005524]; transport [GO:0006810]	transport [GO:0006810]	ATP binding [GO:0005524]	ATP-binding cassette (ABC) transporter complex [GO:0043190]	PF02405;
D2QHQ3	Glycosyl transferase family 2	Slin_3862	GO:0016740		transferase activity [GO:0016740]		transferase activity [GO:0016740]
N6VT09	Uncharacterized protein	J057_17805							PF07287;
Q8GKS6	Sigma 54 factor (Fragment)	rpoN	GO:0003677; GO:0003899; GO:0006352; GO:0016987; GO:0003700		DNA binding [GO:0003677]; DNA-directed RNA polymerase activity [GO:0003899]; sigma factor activity [GO:0016987]; transcription factor activity, sequence-specific DNA binding [GO:0003700]; DNA-templated transcription, initiation [GO:0006352]	DNA-templated transcription, initiation [GO:0006352]	DNA binding [GO:0003677]; DNA-directed RNA polymerase activity [GO:0003899]; sigma factor activity [GO:0016987]; transcription factor activity, sequence-specific DNA binding [GO:0003700]		PF04963;PF04552;
A0A076YJ28	DNA-directed RNA polymerase	Lo5R7ANS_18	GO:0003677; GO:0003899; GO:0006351		DNA binding [GO:0003677]; DNA-directed RNA polymerase activity [GO:0003899]; transcription, DNA-templated [GO:0006351]	transcription, DNA-templated [GO:0006351]	DNA binding [GO:0003677]; DNA-directed RNA polymerase activity [GO:0003899]		PF00940;PF14700;
A0A085FU90	Putative agmatine ureohydrolase (EC 3.5.3.11)	FG93_00794	GO:0008783; GO:0046872	3.5.3.11	agmatinase activity [GO:0008783]; metal ion binding [GO:0046872]		agmatinase activity [GO:0008783]; metal ion binding [GO:0046872]		PF00491;
A0A0C5L989	60 kDa chaperonin (GroEL protein) (Protein Cpn60)	groEL groL TS85_21390	GO:0005524; GO:0005737; GO:0042026		cytoplasm [GO:0005737]; ATP binding [GO:0005524]; protein refolding [GO:0042026]	protein refolding [GO:0042026]	ATP binding [GO:0005524]	cytoplasm [GO:0005737]	PF00118;
A0A085EY90	60 kDa chaperonin (GroEL protein) (Protein Cpn60)	groL_3 groEL groL FG93_05696	GO:0005524; GO:0005737; GO:0042026		cytoplasm [GO:0005737]; ATP binding [GO:0005524]; protein refolding [GO:0042026]	protein refolding [GO:0042026]	ATP binding [GO:0005524]	cytoplasm [GO:0005737]	PF00118;
W1N280	Uncharacterized protein	BJB45_00335	GO:0008484		sulfuric ester hydrolase activity [GO:0008484]		sulfuric ester hydrolase activity [GO:0008484]		PF00884;
S9NS55	Uncharacterized protein	D187_009694	GO:0051539; GO:0003824; GO:0046872		4 iron, 4 sulfur cluster binding [GO:0051539]; catalytic activity [GO:0003824]; metal ion binding [GO:0046872]		4 iron, 4 sulfur cluster binding [GO:0051539]; catalytic activity [GO:0003824]; metal ion binding [GO:0046872]		PF04055;PF13186;
G3ADL7	RNA polymerase beta subunit (Fragment)	rpoB	GO:0003677; GO:0003899; GO:0032549; GO:0006351		DNA binding [GO:0003677]; DNA-directed RNA polymerase activity [GO:0003899]; ribonucleoside binding [GO:0032549]; transcription, DNA-templated [GO:0006351]	transcription, DNA-templated [GO:0006351]	DNA binding [GO:0003677]; DNA-directed RNA polymerase activity [GO:0003899]; ribonucleoside binding [GO:0032549]		PF04563;PF04561;
A0A087M0Q8	Surface antigen (D15)	JP75_14850	GO:0019867		outer membrane [GO:0019867]			outer membrane [GO:0019867]	PF01103;
A0A0C5LFR1	Alpha/beta hydrolase	TS85_09610	GO:0016787		hydrolase activity [GO:0016787]		hydrolase activity [GO:0016787]		PF12695;
B1ZIW0	Methionine--tRNA ligase (EC 6.1.1.10)	Mpop_4703	GO:0005524; GO:0005737; GO:0004825; GO:0006431	6.1.1.10	cytoplasm [GO:0005737]; ATP binding [GO:0005524]; methionine-tRNA ligase activity [GO:0004825]; methionyl-tRNA aminoacylation [GO:0006431]	methionyl-tRNA aminoacylation [GO:0006431]	ATP binding [GO:0005524]; methionine-tRNA ligase activity [GO:0004825]	cytoplasm [GO:0005737]	PF00133;PF09334;
F9ZMZ0	Uncharacterized protein	Atc_1250	GO:0005524; GO:0003677; GO:0016787		ATP binding [GO:0005524]; DNA binding [GO:0003677]; hydrolase activity [GO:0016787]		ATP binding [GO:0005524]; DNA binding [GO:0003677]; hydrolase activity [GO:0016787]		PF04851;
B7L2G4	Glyoxalase/bleomycin resistance protein/dioxygenase	Mchl_2609	GO:0051213		dioxygenase activity [GO:0051213]		dioxygenase activity [GO:0051213]		PF00903;
B1ZDB6	Sugar transporter (EC 1.3.1.74)	Mpop_4212	GO:0032440; GO:0008643; GO:0016021; GO:0022891	1.3.1.74	integral component of membrane [GO:0016021]; 2-alkenal reductase [NAD(P)] activity [GO:0032440]; substrate-specific transmembrane transporter activity [GO:0022891]; carbohydrate transport [GO:0008643]	carbohydrate transport [GO:0008643]	2-alkenal reductase [NAD(P)] activity [GO:0032440]; substrate-specific transmembrane transporter activity [GO:0022891]	integral component of membrane [GO:0016021]	PF00083;
H0HSC5	GntR family transcriptional regulator	MAXJ12_15319	GO:0003677; GO:0006547; GO:0045892; GO:0003700; GO:0006351		DNA binding [GO:0003677]; transcription factor activity, sequence-specific DNA binding [GO:0003700]; histidine metabolic process [GO:0006547]; negative regulation of transcription, DNA-templated [GO:0045892]; transcription, DNA-templated [GO:0006351]	histidine metabolic process [GO:0006547]; negative regulation of transcription, DNA-templated [GO:0045892]; transcription, DNA-templated [GO:0006351]	DNA binding [GO:0003677]; transcription factor activity, sequence-specific DNA binding [GO:0003700]		PF00392;PF07702;
A0A087LZ33	Peptidase	JP75_17380	GO:0016301; GO:0046872; GO:0009401		kinase activity [GO:0016301]; metal ion binding [GO:0046872]; phosphoenolpyruvate-dependent sugar phosphotransferase system [GO:0009401]	phosphoenolpyruvate-dependent sugar phosphotransferase system [GO:0009401]	kinase activity [GO:0016301]; metal ion binding [GO:0046872]		PF13185;PF05524;PF00391;PF02896;
A6GJ13	Serine/threonine kinase family protein	PPSIR1_32724	GO:0005524; GO:0004672		ATP binding [GO:0005524]; protein kinase activity [GO:0004672]		ATP binding [GO:0005524]; protein kinase activity [GO:0004672]		PF08308;PF00069;
F8EU10	Histidine kinase	Zymop_0187	GO:0005622; GO:0016020; GO:0000155		intracellular [GO:0005622]; membrane [GO:0016020]; phosphorelay sensor kinase activity [GO:0000155]		phosphorelay sensor kinase activity [GO:0000155]	intracellular [GO:0005622]; membrane [GO:0016020]	PF00512;
A9ER29	Protein kinase (EC 2.7.11.1)	sce4054	GO:0005524; GO:0004672	2.7.11.1	ATP binding [GO:0005524]; protein kinase activity [GO:0004672]		ATP binding [GO:0005524]; protein kinase activity [GO:0004672]		PF00069;
J6FCP9	Uncharacterized protein	A1Q1_01120	GO:0015074; GO:0003676; GO:0008270		nucleic acid binding [GO:0003676]; zinc ion binding [GO:0008270]; DNA integration [GO:0015074]	DNA integration [GO:0015074]	nucleic acid binding [GO:0003676]; zinc ion binding [GO:0008270]		PF13976;PF00665;PF07727;
B1Z7K4	Hopanoid biosynthesis associated radical SAM protein HpnH	Mpop_3658	GO:0003824; GO:0051536		catalytic activity [GO:0003824]; iron-sulfur cluster binding [GO:0051536]		catalytic activity [GO:0003824]; iron-sulfur cluster binding [GO:0051536]		PF11946;PF04055;
A0A085FCI2	tRNA 2-thiocytidine biosynthesis protein TtcA	ttcA FF80_01445	GO:0005524; GO:0005737; GO:0008033		cytoplasm [GO:0005737]; ATP binding [GO:0005524]; tRNA processing [GO:0008033]	tRNA processing [GO:0008033]	ATP binding [GO:0005524]	cytoplasm [GO:0005737]	PF01171;
A0A017SWJ5	Ribonucleotide reductase of class II (Coenzyme B12-dependent)	CAP_8395	GO:0006260; GO:0031419; GO:0050897; GO:0000166; GO:0004748		cobalamin binding [GO:0031419]; cobalt ion binding [GO:0050897]; nucleotide binding [GO:0000166]; ribonucleoside-diphosphate reductase activity, thioredoxin disulfide as acceptor [GO:0004748]; DNA replication [GO:0006260]	DNA replication [GO:0006260]	cobalamin binding [GO:0031419]; cobalt ion binding [GO:0050897]; nucleotide binding [GO:0000166]; ribonucleoside-diphosphate reductase activity, thioredoxin disulfide as acceptor [GO:0004748]		PF08471;PF02867;PF12637;
A0A086F8Y6	Cysteine methyltransferase	HX13_04200	GO:0006281; GO:0003908; GO:0043565; GO:0003700; GO:0006351		methylated-DNA-[protein]-cysteine S-methyltransferase activity [GO:0003908]; sequence-specific DNA binding [GO:0043565]; transcription factor activity, sequence-specific DNA binding [GO:0003700]; DNA repair [GO:0006281]; transcription, DNA-templated [GO:0006351]	DNA repair [GO:0006281]; transcription, DNA-templated [GO:0006351]	methylated-DNA-[protein]-cysteine S-methyltransferase activity [GO:0003908]; sequence-specific DNA binding [GO:0043565]; transcription factor activity, sequence-specific DNA binding [GO:0003700]		PF01035;PF12833;PF02870;
V5SH76	Uncharacterized protein	W911_12050
A0A0C5LGI2	Dihydroorotase	TS85_11855	GO:0016810		hydrolase activity, acting on carbon-nitrogen (but not peptide) bonds [GO:0016810]		hydrolase activity, acting on carbon-nitrogen (but not peptide) bonds [GO:0016810]		PF01979;
B1ZDE8	Major facilitator superfamily MFS_1	Mpop_1321	GO:0016021; GO:0055085		integral component of membrane [GO:0016021]; transmembrane transport [GO:0055085]	transmembrane transport [GO:0055085]		integral component of membrane [GO:0016021]	PF07690;
B1ZKY8	Haloacid dehalogenase domain protein hydrolase	Mpop_4891	GO:0009058; GO:0016787; GO:0016757		hydrolase activity [GO:0016787]; transferase activity, transferring glycosyl groups [GO:0016757]; biosynthetic process [GO:0009058]	biosynthetic process [GO:0009058]	hydrolase activity [GO:0016787]; transferase activity, transferring glycosyl groups [GO:0016757]		PF13579;PF00534;PF13419;
V4P4D6	Uncharacterized protein	ABENE_15040							PF08818;
J3CEG1	2-polyprenyl-6-methoxyphenol hydroxylase-like oxidoreductase	PMI41_01671							PF01494;
R7Y735	Uncharacterized protein	GTC6_15386							PF04402;
A0A0D2NR52	Uncharacterized protein	MNEG_1142	GO:0005840; GO:0003735; GO:0006412		ribosome [GO:0005840]; structural constituent of ribosome [GO:0003735]; translation [GO:0006412]	translation [GO:0006412]	structural constituent of ribosome [GO:0003735]	ribosome [GO:0005840]	PF00238;
A0A095AP15	Cell division protein FtsZ	ftsZ FG91_03568	GO:0043093; GO:0005525; GO:0003924; GO:0000917; GO:0032153; GO:0005737; GO:0043234; GO:0051258		cell division site [GO:0032153]; cytoplasm [GO:0005737]; protein complex [GO:0043234]; GTP binding [GO:0005525]; GTPase activity [GO:0003924]; barrier septum assembly [GO:0000917]; FtsZ-dependent cytokinesis [GO:0043093]; protein polymerization [GO:0051258]	barrier septum assembly [GO:0000917]; FtsZ-dependent cytokinesis [GO:0043093]; protein polymerization [GO:0051258]	GTPase activity [GO:0003924]; GTP binding [GO:0005525]	cell division site [GO:0032153]; cytoplasm [GO:0005737]; protein complex [GO:0043234]	PF12327;PF00091;
A0A013WNH8	RNA polymerase sigma70	BF95_10250	GO:0003677; GO:0006352; GO:0016987; GO:0003700		DNA binding [GO:0003677]; sigma factor activity [GO:0016987]; transcription factor activity, sequence-specific DNA binding [GO:0003700]; DNA-templated transcription, initiation [GO:0006352]	DNA-templated transcription, initiation [GO:0006352]	DNA binding [GO:0003677]; sigma factor activity [GO:0016987]; transcription factor activity, sequence-specific DNA binding [GO:0003700]		PF04542;PF08281;
H5ULR1	Methionine aminopeptidase (MAP) (MetAP) (EC 3.4.11.18) (Peptidase M)	map GOTRE_175_01500	GO:0046872; GO:0070006; GO:0070084	3.4.11.18	metal ion binding [GO:0046872]; metalloaminopeptidase activity [GO:0070006]; protein initiator methionine removal [GO:0070084]	protein initiator methionine removal [GO:0070084]	metal ion binding [GO:0046872]; metalloaminopeptidase activity [GO:0070006]		PF00557;
A0A085FS70	ATP-dependent Clp protease ATP-binding subunit ClpA (EC 3.4.21.92)	FG93_01193	GO:0005524; GO:0004176	3.4.21.92	ATP binding [GO:0005524]; ATP-dependent peptidase activity [GO:0004176]		ATP binding [GO:0005524]; ATP-dependent peptidase activity [GO:0004176]		PF00004;PF07724;PF02861;PF10431;
F4L6L9	Uncharacterized protein	Halhy_1977							PF00756;
B1Z716	Peptidase C14 caspase catalytic subunit p20	Mpop_0721	GO:0004197		cysteine-type endopeptidase activity [GO:0004197]		cysteine-type endopeptidase activity [GO:0004197]		PF00656;PF08238;
S4Y8G4	ATP synthase subunit a (ATP synthase F0 sector subunit a) (F-ATPase subunit 6)	atpB SCE1572_45805	GO:0016021; GO:0005886; GO:0042777; GO:0046933; GO:0045263		integral component of membrane [GO:0016021]; plasma membrane [GO:0005886]; proton-transporting ATP synthase complex, coupling factor F(o) [GO:0045263]; proton-transporting ATP synthase activity, rotational mechanism [GO:0046933]; plasma membrane ATP synthesis coupled proton transport [GO:0042777]	plasma membrane ATP synthesis coupled proton transport [GO:0042777]	proton-transporting ATP synthase activity, rotational mechanism [GO:0046933]	integral component of membrane [GO:0016021]; plasma membrane [GO:0005886]; proton-transporting ATP synthase complex, coupling factor F(o) [GO:0045263]	PF00119;
K6X0H3	Diaminopimelate decarboxylase (DAP decarboxylase) (DAPDC) (EC 4.1.1.20)	lysA GONAM_10_00320	GO:0008836; GO:0009089; GO:0030170	4.1.1.20	diaminopimelate decarboxylase activity [GO:0008836]; pyridoxal phosphate binding [GO:0030170]; lysine biosynthetic process via diaminopimelate [GO:0009089]	lysine biosynthetic process via diaminopimelate [GO:0009089]	diaminopimelate decarboxylase activity [GO:0008836]; pyridoxal phosphate binding [GO:0030170]		PF02784;PF00278;	PATHWAY: Amino-acid biosynthesis; L-lysine biosynthesis via DAP pathway; L-lysine from DL-2,6-diaminopimelate: step 1/1. {ECO:0000256|HAMAP-Rule:MF_02120, ECO:0000256|RuleBase:RU003738}.
A0A0C1XQP8	3-isopropylmalate dehydratase large subunit (EC 4.2.1.33) (Alpha-IPM isomerase) (Isopropylmalate isomerase)	leuC PI95_24385	GO:0003861; GO:0051539; GO:0016853; GO:0009098; GO:0046872	4.2.1.33	3-isopropylmalate dehydratase activity [GO:0003861]; 4 iron, 4 sulfur cluster binding [GO:0051539]; isomerase activity [GO:0016853]; metal ion binding [GO:0046872]; leucine biosynthetic process [GO:0009098]	leucine biosynthetic process [GO:0009098]	3-isopropylmalate dehydratase activity [GO:0003861]; 4 iron, 4 sulfur cluster binding [GO:0051539]; isomerase activity [GO:0016853]; metal ion binding [GO:0046872]		PF00330;	PATHWAY: Amino-acid biosynthesis; L-leucine biosynthesis; L-leucine from 3-methyl-2-oxobutanoate: step 2/4. {ECO:0000256|HAMAP-Rule:MF_01026, ECO:0000256|SAAS:SAAS00091405}.
W0A7P9	Uncharacterized protein	NX02_03030							PF08238;
A0A023C0J8	Uncharacterized protein	ATO12_02725
A8J0E5	Glutathione reductase	GSHR2 CHLREDRAFT_191427	GO:0005623; GO:0045454; GO:0050660; GO:0016491		cell [GO:0005623]; flavin adenine dinucleotide binding [GO:0050660]; oxidoreductase activity [GO:0016491]; cell redox homeostasis [GO:0045454]	cell redox homeostasis [GO:0045454]	flavin adenine dinucleotide binding [GO:0050660]; oxidoreductase activity [GO:0016491]	cell [GO:0005623]	PF07992;PF02852;
B1ZKF9	Alpha amylase catalytic region	Mpop_1988	GO:0005975; GO:0003824; GO:0043169		catalytic activity [GO:0003824]; cation binding [GO:0043169]; carbohydrate metabolic process [GO:0005975]	carbohydrate metabolic process [GO:0005975]	catalytic activity [GO:0003824]; cation binding [GO:0043169]		PF00128;PF11941;
A0A0C5L3J1	Elongation factor Ts (EF-Ts)	tsf TS85_07140	GO:0005737; GO:0003746		cytoplasm [GO:0005737]; translation elongation factor activity [GO:0003746]		translation elongation factor activity [GO:0003746]	cytoplasm [GO:0005737]	PF00889;
B1ZL90	Flagellin	Mpop_0651	GO:0009288; GO:0071973; GO:0005576; GO:0005198		bacterial-type flagellum [GO:0009288]; extracellular region [GO:0005576]; structural molecule activity [GO:0005198]; bacterial-type flagellum-dependent cell motility [GO:0071973]	bacterial-type flagellum-dependent cell motility [GO:0071973]	structural molecule activity [GO:0005198]	bacterial-type flagellum [GO:0009288]; extracellular region [GO:0005576]	PF00700;PF00669;
H0E603	2-oxoglutarate dehydrogenase E1 component (EC 1.2.4.2)	PAI11_22530	GO:0004591; GO:0030976; GO:0016746; GO:0006099	1.2.4.2	oxoglutarate dehydrogenase (succinyl-transferring) activity [GO:0004591]; thiamine pyrophosphate binding [GO:0030976]; transferase activity, transferring acyl groups [GO:0016746]; tricarboxylic acid cycle [GO:0006099]	tricarboxylic acid cycle [GO:0006099]	oxoglutarate dehydrogenase (succinyl-transferring) activity [GO:0004591]; thiamine pyrophosphate binding [GO:0030976]; transferase activity, transferring acyl groups [GO:0016746]		PF00198;PF00364;PF00676;PF02817;PF02779;
[truncated: 12,470 more rows]
